# Supplementary material for: Gene expression profiles in COVID-19-associated tracheal stenosis indicate persistent anti-viral response and dysregulated retinol metabolism
Source: BMC Res Notes. 2024 May 16;17:140. doi: 10.1186/s13104-024-06775-y (PMC11100031; doi:10.1186/s13104-024-06775-y)
Supplement: Supplementary file 1 — Supplementary Material 1 [file 13104_2024_6775_MOESM1_ESM.xlsx]

## Sheet: Sheet1
Name	Chromosome	Region	Max group mean	Log₂ fold change	Fold change	P-value	FDR p-value	Bonferroni
MIR6859-1	1	complement(17369..17436)	0	NaN	NaN	NaN	NaN	NaN
MIR1302-2HG	1	29554..31109	0	NaN	NaN	NaN	NaN	NaN
MIR1302-2	1	30366..30503	0	NaN	NaN	NaN	NaN	NaN
FAM138A	1	complement(34554..36081)	0	NaN	NaN	NaN	NaN	NaN
OR4F5	1	65419..71585	0.00352	2.38	5.22	0.53	0.8	1
gene:ENSG00000238009	1	complement(89295..133723)	0	NaN	NaN	NaN	NaN	NaN
gene:ENSG00000239945	1	complement(89551..91105)	0	NaN	NaN	NaN	NaN	NaN
gene:ENSG00000239906	1	complement(139790..140339)	0	NaN	NaN	NaN	NaN	NaN
gene:ENSG00000241860	1	complement(141474..173862)	0	NaN	NaN	NaN	NaN	NaN
RNU6-1100P	1	complement(157784..157887)	0	NaN	NaN	NaN	NaN	NaN
gene:ENSG00000241599	1	160446..161525	0	NaN	NaN	NaN	NaN	NaN
MIR6859-2	1	complement(187891..187958)	0	NaN	NaN	NaN	NaN	NaN
gene:ENSG00000286448	1	266855..268655	0	NaN	NaN	NaN	NaN	NaN
gene:ENSG00000236601	1	358857..366052	0	NaN	NaN	NaN	NaN	NaN
OR4F29	1	complement(450740..451678)	0.03	-1.64	-3.12	0.38	0.71	1
U6_1	1	complement(516376..516479)	0	NaN	NaN	NaN	NaN	NaN
gene:ENSG00000235146	1	587629..594768	0	NaN	NaN	NaN	NaN	NaN
gene:ENSG00000278791	1	complement(632325..632413)	0	NaN	NaN	NaN	NaN	NaN
OR4F16	1	complement(685716..686654)	0.03	-2.06	-4.16	0.26	0.6	1
RNU6-1199P	1	complement(758233..758336)	0	NaN	NaN	NaN	NaN	NaN
gene:ENSG00000229905	1	760911..761989	0	NaN	NaN	NaN	NaN	NaN
LINC01409	1	778747..810065	0	NaN	NaN	NaN	NaN	NaN
FAM87B	1	817371..819837	0	NaN	NaN	NaN	NaN	NaN
LINC01128	1	825138..859446	0	NaN	NaN	NaN	NaN	NaN
LINC00115	1	complement(826206..827522)	0	NaN	NaN	NaN	NaN	NaN
gene:ENSG00000288531	1	860226..868202	0	NaN	NaN	NaN	NaN	NaN
FAM41C	1	complement(868071..876903)	0	NaN	NaN	NaN	NaN	NaN
gene:ENSG00000272438	1	904834..915976	0	NaN	NaN	NaN	NaN	NaN
gene:ENSG00000230699	1	911435..914948	0	NaN	NaN	NaN	NaN	NaN
gene:ENSG00000241180	1	914171..914971	0	NaN	NaN	NaN	NaN	NaN
LINC02593	1	complement(916865..921016)	0	NaN	NaN	NaN	NaN	NaN
SAMD11	1	923923..944575	0.41	-1.19	-2.27	0.33	0.67	1
NOC2L	1	complement(944203..959309)	25.77	1.05	2.06	0.06	0.3	1
KLHL17	1	960584..965719	6.43	2.28	4.87	0.00243	0.04	1
PLEKHN1	1	966482..975865	12.26	3.37	10.37	0.0001	0.00419	1
PERM1	1	complement(975198..982117)	0.25	2.71	6.52	0.06	0.31	1
gene:ENSG00000272512	1	complement(995966..998051)	0	NaN	NaN	NaN	NaN	NaN
HES4	1	complement(998962..1000172)	18.6	2.07	4.2	0.00239	0.04	1
ISG15	1	1001138..1014540	150.26	4.31	19.77	4.53e-06	0.000384	0.09
gene:ENSG00000224969	1	complement(1011997..1013193)	0	NaN	NaN	NaN	NaN	NaN
AGRN	1	1020120..1056118	33.78	2.02	4.05	0.00796	0.09	1
gene:ENSG00000242590	1	1055033..1056116	0	NaN	NaN	NaN	NaN	NaN
gene:ENSG00000273443	1	complement(1062208..1063288)	0	NaN	NaN	NaN	NaN	NaN
RNF223	1	complement(1070967..1074306)	2.44	1.06	2.08	0.38	0.71	1
C1orf159	1	complement(1081818..1116361)	2.99	0.72	1.65	0.28	0.63	1
gene:ENSG00000285812	1	1097585..1104598	0	NaN	NaN	NaN	NaN	NaN
LINC01342	1	1137017..1144056	0	NaN	NaN	NaN	NaN	NaN
MIR200B	1	1167104..1167198	0	NaN	NaN	NaN	NaN	NaN
MIR200A	1	1167863..1167952	0	NaN	NaN	NaN	NaN	NaN
MIR429	1	1169005..1169087	0	NaN	NaN	NaN	NaN	NaN
gene:ENSG00000272141	1	1169357..1170343	0	NaN	NaN	NaN	NaN	NaN
TTLL10-AS1	1	complement(1173056..1179555)	0	NaN	NaN	NaN	NaN	NaN
TTLL10	1	1173880..1197936	14.58	-2.01	-4.02	0.19	0.53	1
TNFRSF18	1	complement(1203508..1206592)	5.52	2.24	4.72	0.02	0.16	1
TNFRSF4	1	complement(1211340..1214153)	1.24	2.3	4.93	0.11	0.42	1
SDF4	1	complement(1216909..1232067)	38.56	0.63	1.55	0.27	0.61	1
B3GALT6	1	1232237..1235041	5.99	1.99	3.98	0.00287	0.05	1
C1QTNF12	1	complement(1242446..1246722)	0.37	0.07	1.05	0.96	0.99	1
gene:ENSG00000260179	1	complement(1249777..1251334)	0	NaN	NaN	NaN	NaN	NaN
UBE2J2	1	complement(1253909..1273864)	10.73	1.1	2.15	0.03	0.22	1
LINC01786	1	1275223..1280420	0	NaN	NaN	NaN	NaN	NaN
SCNN1D	1	1280436..1292029	4.21	3.02	8.14	0.000692	0.02	1
ACAP3	1	complement(1292390..1309609)	27.67	2.86	7.24	3.61e-05	0.0019	0.69
MIR6726	1	complement(1296110..1296170)	0	NaN	NaN	NaN	NaN	NaN
PUSL1	1	1308597..1311677	5.14	0.09	1.06	0.9	0.98	1
INTS11	1	complement(1311585..1324687)	14.51	0.53	1.44	0.34	0.68	1
MIR6727	1	complement(1312502..1312566)	0	NaN	NaN	NaN	NaN	NaN
gene:ENSG00000240731	1	complement(1317581..1318689)	0	NaN	NaN	NaN	NaN	NaN
CPTP	1	1324756..1328896	7.5	1.06	2.08	0.1	0.39	1
TAS1R3	1	1331280..1335314	0.16	-1.28	-2.44	0.33	0.67	1
DVL1	1	complement(1335276..1349418)	28.26	1.47	2.76	0.03	0.19	1
MIR6808	1	complement(1339650..1339708)	0	NaN	NaN	NaN	NaN	NaN
MXRA8	1	complement(1352689..1361777)	9.6	0.34	1.26	0.64	0.87	1
AURKAIP1	1	complement(1373730..1375207)	52.56	1.51	2.84	0.0042	0.06	1
CCNL2	1	complement(1385711..1399335)	43.39	1.59	3.01	0.03	0.22	1
MRPL20-AS1	1	1399515..1402046	0	NaN	NaN	NaN	NaN	NaN
MRPL20	1	complement(1401909..1407293)	28.97	1.21	2.31	0.03	0.21	1
RN7SL657P	1	complement(1405460..1405752)	0	NaN	NaN	NaN	NaN	NaN
MRPL20-DT	1	1409096..1410618	0	NaN	NaN	NaN	NaN	NaN
ANKRD65	1	complement(1418420..1421769)	8.08	-0.27	-1.2	0.73	0.91	1
ANKRD65-AS1	1	1420245..1422691	0	NaN	NaN	NaN	NaN	NaN
TMEM88B	1	1425871..1430255	0.28	0.54	1.45	0.68	0.89	1
LINC01770	1	complement(1430539..1434573)	0	NaN	NaN	NaN	NaN	NaN
VWA1	1	1434861..1442882	16.57	1.88	3.68	0.00493	0.07	1
ATAD3C	1	1449689..1470163	1.2	1.85	3.6	0.09	0.38	1
ATAD3B	1	1471765..1497848	8.99	0.98	1.97	0.09	0.37	1
ATAD3A	1	1512162..1534685	10.82	0.74	1.68	0.18	0.52	1
TMEM240	1	complement(1534778..1540624)	0.19	1.04	2.06	0.47	0.77	1
SSU72	1	complement(1541673..1574863)	13.22	0.92	1.89	0.1	0.4	1
gene:ENSG00000215014	1	1574102..1577075	0	NaN	NaN	NaN	NaN	NaN
FNDC10	1	complement(1598012..1600135)	2.98	3.4	10.53	0.000803	0.02	1
gene:ENSG00000286989	1	1600314..1602703	0	NaN	NaN	NaN	NaN	NaN
gene:ENSG00000272106	1	complement(1613758..1615795)	0	NaN	NaN	NaN	NaN	NaN
MIB2	1	1615454..1630605	12.2	1.8	3.49	0.00121	0.03	1
MMP23B	1	1632163..1635263	1.14	1.72	3.28	0.14	0.47	1
CDK11B	1	complement(1635225..1659012)	19.1	1.67	3.19	0.01	0.13	1
gene:ENSG00000272004	1	1659325..1662602	0	NaN	NaN	NaN	NaN	NaN
SLC35E2B	1	complement(1659529..1692795)	6.38	-0.11	-1.08	0.84	0.96	1
CDK11A	1	complement(1702379..1724357)	17.32	2.48	5.58	0.00145	0.03	1
gene:ENSG00000268575	1	complement(1702736..1737688)	0	NaN	NaN	NaN	NaN	NaN
NADK	1	complement(1751232..1780457)	13.69	0.42	1.34	0.41	0.73	1
GNB1	1	complement(1785285..1891117)	52.36	0.35	1.27	0.59	0.84	1
GNB1-DT	1	1891223..1892726	0	NaN	NaN	NaN	NaN	NaN
CALML6	1	1915108..1917296	0.31	1.59	3.01	0.29	0.63	1
TMEM52	1	complement(1917590..1919279)	1.37	-1.62	-3.08	0.23	0.58	1
CFAP74	1	complement(1921951..2003837)	9.39	-2.27	-4.84	0.18	0.52	1
gene:ENSG00000233542	1	complement(2013213..2015639)	0	NaN	NaN	NaN	NaN	NaN
GABRD	1	2019329..2030758	0.15	1.7	3.24	0.32	0.66	1
PRKCZ-DT	1	complement(2049203..2050070)	0	NaN	NaN	NaN	NaN	NaN
PRKCZ	1	2050411..2185395	3.32	0.54	1.45	0.37	0.7	1
gene:ENSG00000271806	1	complement(2141084..2145279)	0	NaN	NaN	NaN	NaN	NaN
PRKCZ-AS1	1	complement(2181794..2184389)	0	NaN	NaN	NaN	NaN	NaN
FAAP20	1	complement(2184461..2212720)	6.42	1.27	2.41	0.04	0.24	1
gene:ENSG00000234396	1	2212523..2220738	0	NaN	NaN	NaN	NaN	NaN
SKI	1	2228319..2310213	5.27	0.12	1.09	0.82	0.95	1
gene:ENSG00000287356	1	2315040..2323085	0	NaN	NaN	NaN	NaN	NaN
MORN1	1	complement(2321253..2391707)	2.91	-0.67	-1.6	0.47	0.77	1
gene:ENSG00000272161	1	complement(2326201..2326693)	0	NaN	NaN	NaN	NaN	NaN
gene:ENSG00000272420	1	complement(2363061..2363628)	0	NaN	NaN	NaN	NaN	NaN
RER1	1	2391775..2405442	17.01	1.04	2.05	0.08	0.36	1
PEX10	1	complement(2403964..2413797)	3.41	0.23	1.18	0.72	0.91	1
PLCH2	1	2425980..2505532	11.63	1.55	2.93	0.05	0.28	1
gene:ENSG00000224387	1	complement(2492300..2493258)	0	NaN	NaN	NaN	NaN	NaN
gene:ENSG00000229393	1	complement(2493437..2494479)	0	NaN	NaN	NaN	NaN	NaN
PANK4	1	complement(2508537..2526597)	4.5	0.56	1.47	0.37	0.7	1
HES5	1	complement(2528745..2530263)	0.51	3.33	10.04	0.06	0.31	1
gene:ENSG00000272449	1	2530064..2547460	0	NaN	NaN	NaN	NaN	NaN
TNFRSF14-AS1	1	complement(2549920..2557031)	0	NaN	NaN	NaN	NaN	NaN
TNFRSF14	1	2555639..2565382	12.03	0.39	1.31	0.58	0.83	1
gene:ENSG00000225931	1	2566410..2569888	0	NaN	NaN	NaN	NaN	NaN
gene:ENSG00000228037	1	2581560..2584533	0	NaN	NaN	NaN	NaN	NaN
gene:ENSG00000289610	1	2585612..2586060	0	NaN	NaN	NaN	NaN	NaN
PRXL2B	1	2586491..2591469	8.73	0.72	1.64	0.23	0.57	1
MMEL1	1	complement(2590639..2633016)	0.18	0.48	1.4	0.77	0.93	1
MMEL1-AS1	1	2632568..2636620	0	NaN	NaN	NaN	NaN	NaN
TTC34	1	complement(2635976..2801717)	0.61	-1.92	-3.79	0.16	0.5	1
gene:ENSG00000285945	1	2768091..2784733	0	NaN	NaN	NaN	NaN	NaN
gene:ENSG00000283259	1	2773603..2776473	0	NaN	NaN	NaN	NaN	NaN
gene:ENSG00000233234	1	complement(2811850..2812692)	0	NaN	NaN	NaN	NaN	NaN
gene:ENSG00000287396	1	2814056..2817767	0	NaN	NaN	NaN	NaN	NaN
gene:ENSG00000231630	1	complement(2814432..2814998)	0	NaN	NaN	NaN	NaN	NaN
gene:ENSG00000284745	1	complement(2960658..2968707)	0	NaN	NaN	NaN	NaN	NaN
ACTRT2	1	3021467..3022903	0	NaN	NaN	NaN	NaN	NaN
PRDM16-DT	1	complement(3059611..3069088)	0	NaN	NaN	NaN	NaN	NaN
PRDM16	1	3069168..3438621	0.42	-2.87	-7.31	0.02	0.18	1
MIR4251	1	3127975..3128035	0	NaN	NaN	NaN	NaN	NaN
gene:ENSG00000226286	1	complement(3132927..3133709)	0	NaN	NaN	NaN	NaN	NaN
gene:ENSG00000279839	1	3205988..3208664	0	NaN	NaN	NaN	NaN	NaN
gene:ENSG00000272235	1	complement(3306636..3310096)	0	NaN	NaN	NaN	NaN	NaN
gene:ENSG00000287828	1	complement(3313052..3323149)	0	NaN	NaN	NaN	NaN	NaN
gene:ENSG00000286518	1	complement(3367815..3373928)	0	NaN	NaN	NaN	NaN	NaN
ARHGEF16	1	3454665..3481113	6.75	0.42	1.34	0.57	0.83	1
gene:ENSG00000272088	1	3487246..3487627	0	NaN	NaN	NaN	NaN	NaN
MEGF6	1	complement(3487951..3611508)	2.36	0.29	1.22	0.64	0.87	1
MIR551A	1	complement(3560695..3560790)	0	NaN	NaN	NaN	NaN	NaN
gene:ENSG00000238260	1	complement(3622857..3624786)	0	NaN	NaN	NaN	NaN	NaN
TPRG1L	1	3625015..3630127	15.77	-0.11	-1.08	0.86	0.96	1
WRAP73	1	complement(3630767..3652761)	3.54	0.14	1.1	0.84	0.96	1
TP73	1	3652516..3736201	3.86	-0.4	-1.32	0.63	0.86	1
TP73-AS3	1	complement(3658938..3668772)	0	NaN	NaN	NaN	NaN	NaN
TP73-AS2	1	complement(3712200..3714298)	0	NaN	NaN	NaN	NaN	NaN
gene:ENSG00000276189	1	3736943..3737103	0	NaN	NaN	NaN	NaN	NaN
CCDC27	1	3746460..3771645	0.00422	-2.47	-5.54	0.19	0.52	1
SMIM1	1	3772749..3775982	0.5	-2.68	-6.39	0.09	0.37	1
LRRC47	1	complement(3778559..3796498)	6.58	0.77	1.7	0.18	0.52	1
RN7SL574P	1	3782815..3783111	0	NaN	NaN	NaN	NaN	NaN
gene:ENSG00000272153	1	3785008..3785538	0	NaN	NaN	NaN	NaN	NaN
CEP104	1	complement(3812086..3857396)	2.71	0.31	1.24	0.56	0.82	1
DFFB	1	3857267..3885429	0.6	0.53	1.44	0.59	0.84	1
C1orf174	1	complement(3889125..3900293)	4.13	0.46	1.38	0.46	0.76	1
LINC01134	1	3900352..3917225	0	NaN	NaN	NaN	NaN	NaN
LINC01346	1	3940486..3955262	0	NaN	NaN	NaN	NaN	NaN
LINC01345	1	complement(3944547..3949024)	0	NaN	NaN	NaN	NaN	NaN
LINC02780	1	3976133..4012704	0	NaN	NaN	NaN	NaN	NaN
gene:ENSG00000284703	1	complement(4012921..4019508)	0	NaN	NaN	NaN	NaN	NaN
LINC01777	1	4412027..4424689	0	NaN	NaN	NaN	NaN	NaN
gene:ENSG00000284694	1	complement(4479131..4484375)	0	NaN	NaN	NaN	NaN	NaN
gene:ENSG00000227169	1	complement(4551735..4552145)	0	NaN	NaN	NaN	NaN	NaN
LINC01646	1	4571481..4594016	0	NaN	NaN	NaN	NaN	NaN
AJAP1	1	4654609..4792534	0.59	1.74	3.34	0.16	0.49	1
gene:ENSG00000287586	1	complement(4730211..4734992)	0	NaN	NaN	NaN	NaN	NaN
gene:ENSG00000284739	1	complement(4963954..4973298)	0	NaN	NaN	NaN	NaN	NaN
LINC02781	1	4973381..4981568	0	NaN	NaN	NaN	NaN	NaN
LINC02782	1	complement(5086459..5090899)	0	NaN	NaN	NaN	NaN	NaN
gene:ENSG00000284616	1	complement(5301928..5307394)	0	NaN	NaN	NaN	NaN	NaN
gene:ENSG00000284692	1	complement(5478736..5493057)	0	NaN	NaN	NaN	NaN	NaN
gene:ENSG00000284666	1	complement(5480787..5482028)	0	NaN	NaN	NaN	NaN	NaN
gene:ENSG00000260972	1	5492978..5494674	0	NaN	NaN	NaN	NaN	NaN
gene:ENSG00000236948	1	complement(5561709..5668295)	0	NaN	NaN	NaN	NaN	NaN
gene:ENSG00000264341	1	5564071..5564143	0	NaN	NaN	NaN	NaN	NaN
MIR4689	1	complement(5862672..5862741)	0	NaN	NaN	NaN	NaN	NaN
NPHP4	1	complement(5862811..5992473)	2.37	-0.98	-1.98	0.15	0.48	1
KCNAB2	1	5990927..6101193	0.77	-0.84	-1.79	0.33	0.67	1
CHD5	1	complement(6101787..6180321)	0.05	-2.11	-4.32	0.08	0.37	1
gene:ENSG00000285629	1	complement(6159430..6197757)	0.12	-5.06	-33.38	0.06	0.3	1
RPL22	1	complement(6185020..6209389)	101.3	1.28	2.43	0.08	0.37	1
RNF207-AS1	1	complement(6204840..6205780)	0	NaN	NaN	NaN	NaN	NaN
RNF207	1	6205475..6221299	3.15	-0.11	-1.08	0.91	0.98	1
ICMT	1	complement(6221193..6235972)	12.41	-0.28	-1.22	0.61	0.85	1
ICMT-DT	1	6234692..6239444	0	NaN	NaN	NaN	NaN	NaN
HES3	1	6244179..6245578	0	NaN	NaN	NaN	NaN	NaN
GPR153	1	complement(6247353..6261098)	8.8	1.28	2.43	0.12	0.43	1
ACOT7	1	complement(6264269..6393767)	13.39	1.95	3.87	0.00297	0.05	1
gene:ENSG00000271746	1	6393555..6394391	0	NaN	NaN	NaN	NaN	NaN
HES2	1	complement(6412418..6424670)	11.04	2.88	7.37	0.000684	0.02	1
ESPN	1	6424776..6461367	1.99	0.26	1.19	0.74	0.91	1
MIR4252	1	complement(6429834..6429896)	0	NaN	NaN	NaN	NaN	NaN
gene:ENSG00000231868	1	complement(6443034..6447006)	0	NaN	NaN	NaN	NaN	NaN
TNFRSF25	1	complement(6460786..6466175)	27.4	3.29	9.78	8.76e-07	9.33e-05	0.02
PLEKHG5	1	complement(6467122..6520074)	18.18	2.02	4.04	0.01	0.11	1
NOL9	1	complement(6521347..6554513)	2.67	0.45	1.36	0.47	0.77	1
RNU6-731P	1	6540854..6540964	0	NaN	NaN	NaN	NaN	NaN
TAS1R1	1	6555307..6579755	0.09	-0.7	-1.62	0.7	0.9	1
ZBTB48	1	6579994..6589280	6.05	0.06	1.05	0.92	0.98	1
KLHL21	1	complement(6590724..6614607)	6.97	-0.48	-1.39	0.45	0.76	1
PHF13	1	6613731..6624030	2.99	-0.28	-1.21	0.66	0.88	1
THAP3	1	6624868..6635586	1.57	0.27	1.2	0.72	0.91	1
DNAJC11	1	complement(6634168..6701924)	7.99	0.51	1.43	0.33	0.67	1
LINC01672	1	6724637..6730012	0	NaN	NaN	NaN	NaN	NaN
gene:ENSG00000284744	1	6767954..6770038	0	NaN	NaN	NaN	NaN	NaN
CAMTA1-DT	1	complement(6783892..6784843)	0	NaN	NaN	NaN	NaN	NaN
CAMTA1	1	6785454..7769706	1.86	0.96	1.94	0.09	0.37	1
gene:ENSG00000237365	1	complement(7008376..7014279)	0	NaN	NaN	NaN	NaN	NaN
RNU1-8P	1	7219360..7219524	0	NaN	NaN	NaN	NaN	NaN
CAMTA1-IT1	1	7368942..7370270	0	NaN	NaN	NaN	NaN	NaN
CAMTA1-AS2	1	complement(7382487..7389754)	0	NaN	NaN	NaN	NaN	NaN
CAMTA1-AS1	1	complement(7441096..7441554)	0	NaN	NaN	NaN	NaN	NaN
gene:ENSG00000270171	1	complement(7693124..7694844)	0	NaN	NaN	NaN	NaN	NaN
gene:ENSG00000270035	1	complement(7698303..7698872)	0	NaN	NaN	NaN	NaN	NaN
gene:ENSG00000269978	1	complement(7700704..7700970)	0	NaN	NaN	NaN	NaN	NaN
VAMP3	1	7771296..7781432	19.66	0.62	1.53	0.26	0.61	1
gene:ENSG00000269925	1	7776383..7776775	0	NaN	NaN	NaN	NaN	NaN
PER3	1	7784291..7845177	1.5	-0.29	-1.22	0.71	0.9	1
gene:ENSG00000236266	1	complement(7810242..7827342)	0	NaN	NaN	NaN	NaN	NaN
UTS2	1	complement(7843083..7853512)	0.15	6.79	110.5	0.05	0.27	1
TNFRSF9	1	complement(7915871..7943165)	0.18	2	4	0.2	0.55	1
PARK7	1	7954291..7985505	78.79	0.98	1.98	0.1	0.4	1
Y_RNA_1	1	complement(7982881..7982983)	0	NaN	NaN	NaN	NaN	NaN
gene:ENSG00000284747	1	7991134..8005312	0	NaN	NaN	NaN	NaN	NaN
gene:ENSG00000284716	1	complement(7998187..7999934)	0	NaN	NaN	NaN	NaN	NaN
ERRFI1	1	complement(8004404..8026309)	23.31	-1.06	-2.09	0.11	0.42	1
ERRFI1-DT	1	8026738..8122702	0	NaN	NaN	NaN	NaN	NaN
gene:ENSG00000288816	1	8191692..8194926	0	NaN	NaN	NaN	NaN	NaN
LINC01714	1	8201518..8215210	0	NaN	NaN	NaN	NaN	NaN
RNU1-7P	1	complement(8206434..8206597)	0	NaN	NaN	NaN	NaN	NaN
gene:ENSG00000233645	1	complement(8218190..8220529)	0	NaN	NaN	NaN	NaN	NaN
RNU6-991P	1	complement(8292157..8292263)	0	NaN	NaN	NaN	NaN	NaN
SLC45A1	1	8318114..8344167	0.25	-0.61	-1.52	0.62	0.86	1
Y_RNA_2	1	8328067..8328179	0	NaN	NaN	NaN	NaN	NaN
RERE	1	complement(8352397..8848921)	6.64	-0.47	-1.38	0.42	0.74	1
RERE-AS1	1	8424645..8435013	0	NaN	NaN	NaN	NaN	NaN
gene:ENSG00000221083	1	complement(8511795..8511919)	0	NaN	NaN	NaN	NaN	NaN
Y_RNA_3	1	complement(8796571..8796673)	0	NaN	NaN	NaN	NaN	NaN
gene:ENSG00000228423	1	complement(8805860..8807051)	0	NaN	NaN	NaN	NaN	NaN
ENO1	1	complement(8861000..8879190)	462.43	1.63	3.1	0.07	0.32	1
MIR6728	1	complement(8866502..8866590)	0	NaN	NaN	NaN	NaN	NaN
ENO1-AS1	1	8878835..8879894	0	NaN	NaN	NaN	NaN	NaN
RNU6-304P	1	complement(8883427..8883533)	0	NaN	NaN	NaN	NaN	NaN
CA6	1	8945867..8975092	0.09	-5.47	-44.45	0.00159	0.03	1
RN7SL451P	1	complement(8979576..8979874)	0	NaN	NaN	NaN	NaN	NaN
SLC2A7	1	complement(9002973..9026423)	0.00493	-0.13	-1.09	0.94	0.98	1
SLC2A5	1	complement(9035106..9088478)	0.52	-1.6	-3.04	0.17	0.51	1
gene:ENSG00000252404	1	9082696..9082879	0	NaN	NaN	NaN	NaN	NaN
GPR157	1	complement(9100305..9129102)	4.58	0.98	1.97	0.17	0.5	1
MIR34AHG	1	complement(9148011..9198906)	0	NaN	NaN	NaN	NaN	NaN
MIR34A	1	complement(9151668..9151777)	0	NaN	NaN	NaN	NaN	NaN
LNCTAM34A	1	9182004..9196284	0	NaN	NaN	NaN	NaN	NaN
H6PD	1	9234774..9271337	10.55	-0.91	-1.88	0.15	0.48	1
SPSB1	1	9292894..9369532	11.65	-0.93	-1.9	0.09	0.37	1
gene:ENSG00000284652	1	complement(9421098..9422862)	0	NaN	NaN	NaN	NaN	NaN
LINC02606	1	complement(9425094..9440564)	0	NaN	NaN	NaN	NaN	NaN
gene:ENSG00000235263	1	complement(9501092..9503471)	0	NaN	NaN	NaN	NaN	NaN
SLC25A33	1	9539465..9585173	2.09	-1.09	-2.13	0.18	0.51	1
TMEM201	1	9588911..9614877	1.09	0.03	1.02	0.97	0.99	1
PIK3CD	1	9651731..9729114	4.46	0.35	1.28	0.55	0.82	1
PIK3CD-AS1	1	complement(9652610..9654586)	0	NaN	NaN	NaN	NaN	NaN
PIK3CD-AS2	1	complement(9672405..9687573)	0	NaN	NaN	NaN	NaN	NaN
CLSTN1	1	complement(9728926..9823984)	48.17	0.39	1.31	0.6	0.84	1
gene:ENSG00000280113	1	complement(9826289..9828271)	0	NaN	NaN	NaN	NaN	NaN
CTNNBIP1	1	complement(9848276..9910336)	23.96	2.12	4.36	0.00531	0.07	1
gene:ENSG00000223989	1	9848318..9850154	0	NaN	NaN	NaN	NaN	NaN
gene:ENSG00000285701	1	9900614..9908034	0	NaN	NaN	NaN	NaN	NaN
LZIC	1	complement(9922113..9943407)	4.35	1.28	2.43	0.04	0.23	1
gene:ENSG00000228150	1	9942923..9949974	0	NaN	NaN	NaN	NaN	NaN
NMNAT1	1	9943428..9985501	1.87	0.66	1.58	0.34	0.68	1
RN7SKP269	1	9947318..9947636	0	NaN	NaN	NaN	NaN	NaN
MIR5697	1	9967381..9967458	0	NaN	NaN	NaN	NaN	NaN
gene:ENSG00000241326	1	9983141..9984568	0	NaN	NaN	NaN	NaN	NaN
RBP7	1	9997206..10016021	1.99	-1.46	-2.75	0.18	0.52	1
UBE4B	1	10032832..10181239	3.87	0.2	1.15	0.71	0.9	1
RNU6-828P	1	10163268..10163374	0	NaN	NaN	NaN	NaN	NaN
KIF1B	1	10210570..10381603	2.11	-0.37	-1.29	0.47	0.77	1
gene:ENSG00000264881	1	10227718..10227803	0	NaN	NaN	NaN	NaN	NaN
RNU6-37P	1	10298966..10299072	0	NaN	NaN	NaN	NaN	NaN
RN7SL731P	1	10306465..10306757	0	NaN	NaN	NaN	NaN	NaN
gene:ENSG00000284735	1	complement(10381906..10387150)	0	NaN	NaN	NaN	NaN	NaN
gene:ENSG00000284642	1	10395416..10397432	0	NaN	NaN	NaN	NaN	NaN
PGD	1	10398592..10420511	35.14	-0.32	-1.24	0.64	0.87	1
gene:ENSG00000271989	1	complement(10429881..10430677)	0	NaN	NaN	NaN	NaN	NaN
CENPS-CORT	1	10430102..10452153	0.67	-1.32	-2.5	0.25	0.6	1
CENPS	1	10430433..10442808	7.72	-0.82	-1.76	0.35	0.68	1
CORT	1	10450031..10451998	0.17	0.11	1.08	0.95	0.98	1
DFFA	1	complement(10456522..10472529)	7.12	0.85	1.81	0.09	0.39	1
gene:ENSG00000203469	1	10458555..10459338	0	NaN	NaN	NaN	NaN	NaN
PEX14	1	10472288..10630758	7.87	0.02	1.01	0.98	0.99	1
gene:ENSG00000287727	1	complement(10612222..10616452)	0	NaN	NaN	NaN	NaN	NaN
RN7SL614P	1	10616836..10617115	0	NaN	NaN	NaN	NaN	NaN
CASZ1	1	complement(10636604..10796650)	4.57	-0.2	-1.15	0.77	0.93	1
gene:ENSG00000272078	1	10639241..10654333	0	NaN	NaN	NaN	NaN	NaN
C1orf127	1	complement(10946471..10982037)	0.03	-0.42	-1.33	0.83	0.95	1
TARDBP	1	11012344..11030528	19.62	0.78	1.72	0.21	0.56	1
MASP2	1	complement(11026523..11047239)	0.61	-1.77	-3.42	0.17	0.51	1
SRM	1	complement(11054584..11060020)	20.78	1.06	2.08	0.09	0.37	1
EXOSC10	1	complement(11066618..11099869)	12.75	0.31	1.24	0.56	0.83	1
gene:ENSG00000226849	1	11068471..11073097	0	NaN	NaN	NaN	NaN	NaN
EXOSC10-AS1	1	11099430..11102100	0	NaN	NaN	NaN	NaN	NaN
MTOR	1	complement(11106535..11262551)	4.44	-0.18	-1.13	0.73	0.91	1
MTOR-AS1	1	11143898..11149537	0	NaN	NaN	NaN	NaN	NaN
RNU6-537P	1	11152350..11152452	0	NaN	NaN	NaN	NaN	NaN
ANGPTL7	1	11189355..11195981	2.35	-7.56	-188.32	1.06e-08	1.88e-06	0.000203
RNU6-291P	1	11226254..11226360	0	NaN	NaN	NaN	NaN	NaN
UBIAD1	1	11273198..11296049	1.9	0.43	1.34	0.54	0.81	1
gene:ENSG00000284646	1	complement(11311734..11319093)	0	NaN	NaN	NaN	NaN	NaN
DISP3	1	11479155..11537551	0.05	0.37	1.29	0.83	0.96	1
gene:ENSG00000285833	1	complement(11500803..11502016)	0	NaN	NaN	NaN	NaN	NaN
LINC01647	1	11609468..11613358	0	NaN	NaN	NaN	NaN	NaN
gene:ENSG00000284708	1	11623558..11643416	0	NaN	NaN	NaN	NaN	NaN
FBXO2	1	complement(11637018..11655785)	5.56	0.7	1.63	0.37	0.7	1
FBXO44	1	11654375..11663327	4.71	0.44	1.36	0.44	0.75	1
FBXO6	1	11664200..11674354	8.63	0.51	1.43	0.46	0.76	1
MAD2L2	1	complement(11674480..11691650)	6.63	0.85	1.8	0.24	0.59	1
DRAXIN	1	11691710..11725857	0.13	2.71	6.56	0.06	0.31	1
AGTRAP	1	11736084..11754802	25.38	0.82	1.76	0.18	0.52	1
C1orf167	1	11761787..11789585	0.04	-1.67	-3.18	0.32	0.66	1
C1orf167-AS1	1	complement(11777077..11779619)	0	NaN	NaN	NaN	NaN	NaN
MTHFR	1	complement(11785723..11806455)	3.06	-0.36	-1.28	0.56	0.82	1
CLCN6	1	11806096..11848079	2.92	-0.7	-1.63	0.21	0.56	1
gene:ENSG00000276470	1	11843812..11843984	0	NaN	NaN	NaN	NaN	NaN
gene:ENSG00000278852	1	11845549..11845697	0	NaN	NaN	NaN	NaN	NaN
NPPA	1	complement(11845709..11848345)	0.11	0.14	1.1	0.94	0.98	1
gene:ENSG00000275915	1	11847442..11847549	0	NaN	NaN	NaN	NaN	NaN
NPPB	1	complement(11857464..11858945)	0.09	4.61	24.47	0.15	0.48	1
gene:ENSG00000285646	1	11907940..11914298	0	NaN	NaN	NaN	NaN	NaN
RNU5E-1	1	11908152..11908271	0	NaN	NaN	NaN	NaN	NaN
RNU5E-4P	1	complement(11909808..11909927)	0	NaN	NaN	NaN	NaN	NaN
KIAA2013	1	complement(11919591..11926428)	11.66	0.42	1.34	0.44	0.75	1
PLOD1	1	11934205..11975538	17.46	0.77	1.71	0.2	0.55	1
gene:ENSG00000287384	1	complement(11979533..11980127)	0	NaN	NaN	NaN	NaN	NaN
MFN2	1	11980181..12015211	11.98	0.14	1.1	0.81	0.95	1
MIIP	1	12019466..12032045	11.9	2	4.01	0.00485	0.07	1
Y_RNA_4	1	complement(12024012..12024124)	0	NaN	NaN	NaN	NaN	NaN
MIR6729	1	12029158..12029222	0	NaN	NaN	NaN	NaN	NaN
RN7SL649P	1	complement(12036740..12037014)	0	NaN	NaN	NaN	NaN	NaN
TNFRSF8	1	12063303..12144207	0.15	0.35	1.28	0.8	0.94	1
RNU6-777P	1	complement(12077881..12077984)	0	NaN	NaN	NaN	NaN	NaN
gene:ENSG00000285604	1	complement(12088441..12092264)	0	NaN	NaN	NaN	NaN	NaN
MIR7846	1	12166943..12167038	0	NaN	NaN	NaN	NaN	NaN
TNFRSF1B	1	12166991..12209228	4.81	-0.65	-1.57	0.54	0.81	1
MIR4632	1	12191713..12191773	0	NaN	NaN	NaN	NaN	NaN
SNORA70_1	1	complement(12221148..12221271)	0	NaN	NaN	NaN	NaN	NaN
VPS13D	1	12230030..12512047	2.98	-0.88	-1.84	0.16	0.49	1
SNORA59A	1	12507246..12507397	0	NaN	NaN	NaN	NaN	NaN
LINC02766	1	12525738..12530462	0	NaN	NaN	NaN	NaN	NaN
DHRS3	1	complement(12567910..12618210)	36.06	-0.55	-1.46	0.5	0.79	1
RNU6ATAC18P	1	complement(12569972..12570072)	0	NaN	NaN	NaN	NaN	NaN
MIR6730	1	complement(12578957..12579023)	0	NaN	NaN	NaN	NaN	NaN
gene:ENSG00000288927	1	12618389..12618987	0	NaN	NaN	NaN	NaN	NaN
gene:ENSG00000272482	1	complement(12618900..12619244)	0	NaN	NaN	NaN	NaN	NaN
AADACL4	1	12644085..12667076	0.00236	-1.67	-3.18	0.46	0.76	1
AADACL3	1	12716110..12728760	0	NaN	NaN	NaN	NaN	NaN
CFAP107	1	12746200..12763699	4.07	-1.48	-2.78	0.38	0.71	1
PRAMEF12	1	12773738..12777906	0	0.28	1.21	0.94	0.98	1
PRAMEF1	1	12791397..12796628	0	0.28	1.21	0.93	0.98	1
LINC01784	1	complement(12822686..12823159)	0	NaN	NaN	NaN	NaN	NaN
PRAMEF11	1	complement(12824605..12831410)	0	NaN	NaN	NaN	NaN	NaN
HNRNPCL1	1	complement(12847377..12848720)	0	0.28	1.21	0.92	0.98	1
PRAMEF2	1	12857086..12861909	0	NaN	NaN	NaN	NaN	NaN
PRAMEF4	1	complement(12879212..12886201)	0	NaN	NaN	NaN	NaN	NaN
PRAMEF10	1	complement(12892896..12898270)	0	NaN	NaN	NaN	NaN	NaN
PRAMEF7	1	12916610..12920482	0	NaN	NaN	NaN	NaN	NaN
RNU6-1072P	1	12922554..12922660	0	NaN	NaN	NaN	NaN	NaN
PRAMEF6	1	complement(12938472..12947580)	0	NaN	NaN	NaN	NaN	NaN
PRAMEF27	1	complement(13049476..13056575)	0	NaN	NaN	NaN	NaN	NaN
HNRNPCL3	1	13060769..13062878	0	NaN	NaN	NaN	NaN	NaN
PRAMEF25	1	13068677..13077884	0	NaN	NaN	NaN	NaN	NaN
HNRNPCL2	1	complement(13115488..13116854)	0	NaN	NaN	NaN	NaN	NaN
gene:ENSG00000233336	1	complement(13146981..13147460)	0	NaN	NaN	NaN	NaN	NaN
PRAMEF26	1	complement(13148907..13156009)	0	NaN	NaN	NaN	NaN	NaN
HNRNPCL4	1	complement(13163914..13165631)	0	NaN	NaN	NaN	NaN	NaN
PRAMEF9	1	13171848..13179459	0	NaN	NaN	NaN	NaN	NaN
PRAMEF13	1	complement(13196188..13201409)	0	NaN	NaN	NaN	NaN	NaN
PRAMEF18	1	complement(13222705..13226106)	0	NaN	NaN	NaN	NaN	NaN
PRAMEF5	1	13254212..13263314	0	NaN	NaN	NaN	NaN	NaN
RNU6-771P	1	complement(13279125..13279231)	0	NaN	NaN	NaN	NaN	NaN
PRAMEF8	1	complement(13281035..13285174)	0	NaN	NaN	NaN	NaN	NaN
PRAMEF33	1	13303539..13308907	0	0.28	1.21	0.93	0.98	1
PRAMEF15	1	13315581..13322598	0	NaN	NaN	NaN	NaN	NaN
gene:ENSG00000228229	1	13324039..13324518	0	NaN	NaN	NaN	NaN	NaN
PRAMEF14	1	complement(13341892..13347134)	0	NaN	NaN	NaN	NaN	NaN
PRAMEF19	1	complement(13369067..13371900)	0	NaN	NaN	NaN	NaN	NaN
PRAMEF17	1	13389632..13392629	0	0.28	1.21	0.92	0.98	1
PRAMEF20	1	13416351..13421328	0	NaN	NaN	NaN	NaN	NaN
LRRC38	1	complement(13474973..13514003)	0.02	-0.93	-1.91	0.64	0.87	1
gene:ENSG00000259961	1	13513220..13516270	0	NaN	NaN	NaN	NaN	NaN
PDPN	1	13583465..13617957	18.35	2.06	4.17	0.02	0.16	1
gene:ENSG00000237445	1	complement(13657311..13659910)	0	NaN	NaN	NaN	NaN	NaN
gene:ENSG00000253085	1	complement(13696070..13696199)	0	NaN	NaN	NaN	NaN	NaN
PRDM2	1	13700188..13825079	3.59	-0.02	-1.01	0.97	0.99	1
gene:ENSG00000289380	1	13757778..13758465	0	NaN	NaN	NaN	NaN	NaN
KAZN	1	13892792..15118043	3.06	-0.2	-1.15	0.77	0.93	1
RNU6-1265P	1	complement(14124233..14124335)	0	NaN	NaN	NaN	NaN	NaN
gene:ENSG00000231606	1	complement(14221887..14304445)	0	NaN	NaN	NaN	NaN	NaN
KAZN-AS1	1	complement(14338825..14419973)	0	NaN	NaN	NaN	NaN	NaN
gene:ENSG00000287756	1	complement(14774469..14777727)	0	NaN	NaN	NaN	NaN	NaN
TMEM51-AS1	1	complement(15111815..15153618)	0	NaN	NaN	NaN	NaN	NaN
TMEM51	1	15152532..15220478	12.12	1.55	2.93	0.02	0.14	1
TMEM51-AS2	1	complement(15164344..15171317)	0	NaN	NaN	NaN	NaN	NaN
FHAD1	1	15236521..15400283	9.9	-1.44	-2.72	0.29	0.63	1
FHAD1-AS1	1	complement(15326680..15343876)	0	NaN	NaN	NaN	NaN	NaN
gene:ENSG00000236045	1	complement(15334166..15335464)	0	NaN	NaN	NaN	NaN	NaN
EFHD2-AS1	1	complement(15402979..15409433)	0	NaN	NaN	NaN	NaN	NaN
EFHD2	1	15409888..15430339	42.14	0.43	1.35	0.52	0.8	1
CTRC	1	15438442..15449242	0.07	0.55	1.47	0.74	0.92	1
CELA2A	1	15456728..15472091	0	0.28	1.21	0.94	0.98	1
CELA2B	1	15465909..15491395	0.04	1.58	2.99	0.5	0.79	1
CASP9	1	complement(15490832..15526534)	1.87	-0.61	-1.53	0.4	0.72	1
DNAJC16	1	15526813..15592379	2.26	-1.15	-2.22	0.07	0.34	1
SCARNA21B	1	15542165..15542304	0	NaN	NaN	NaN	NaN	NaN
gene:ENSG00000272510	1	complement(15565611..15565956)	0	NaN	NaN	NaN	NaN	NaN
AGMAT	1	complement(15571699..15585051)	0.59	1.87	3.65	0.11	0.42	1
gene:ENSG00000237301	1	complement(15586136..15603626)	0	NaN	NaN	NaN	NaN	NaN
RNU7-179P	1	complement(15608078..15608145)	0	NaN	NaN	NaN	NaN	NaN
DDI2	1	15617458..15669044	3.99	0.5	1.42	0.38	0.71	1
RSC1A1	1	15659713..15662033	0.69	-8.65	-400.68	1.53e-06	0.000149	0.03
gene:ENSG00000271742	1	complement(15682873..15683128)	0	NaN	NaN	NaN	NaN	NaN
PLEKHM2	1	15684320..15734769	11.76	0.27	1.21	0.63	0.86	1
gene:ENSG00000237938	1	complement(15720312..15736896)	0	NaN	NaN	NaN	NaN	NaN
SLC25A34	1	15736258..15741392	0.69	1.2	2.3	0.23	0.58	1
SLC25A34-AS1	1	complement(15740048..15749896)	0	NaN	NaN	NaN	NaN	NaN
TMEM82	1	15742499..15747982	0.00332	-1.67	-3.18	0.41	0.73	1
FBLIM1	1	15756607..15786594	32.67	1.93	3.8	0.01	0.13	1
UQCRHL	1	complement(15807169..15809348)	0.23	1.46	2.75	0.29	0.63	1
FLJ37453	1	complement(15834474..15848147)	0	NaN	NaN	NaN	NaN	NaN
SPEN	1	15836095..15940456	5.35	-1.1	-2.14	0.04	0.23	1
ZBTB17	1	complement(15941869..15976132)	10.02	0.88	1.85	0.11	0.42	1
SRARP	1	16004236..16008807	0.03	-2.19	-4.56	0.43	0.74	1
gene:ENSG00000233078	1	complement(16006160..16006671)	0	NaN	NaN	NaN	NaN	NaN
HSPB7	1	complement(16014028..16019594)	0.53	-4.03	-16.35	0.00404	0.06	1
CLCNKA	1	16018875..16034050	0.27	-1.31	-2.48	0.48	0.78	1
CLCNKB	1	16040252..16057311	0.34	-0.04	-1.03	0.98	0.99	1
FAM131C	1	complement(16057769..16073651)	0.36	-0.42	-1.34	0.73	0.91	1
EPHA2	1	complement(16124337..16156069)	35.96	-0.00416	-1	1	1	1
EPHA2-AS1	1	16155176..16158148	0	NaN	NaN	NaN	NaN	NaN
gene:ENSG00000224621	1	16159266..16161883	0	NaN	NaN	NaN	NaN	NaN
ARHGEF19-AS1	1	16197854..16198357	0	NaN	NaN	NaN	NaN	NaN
ARHGEF19	1	complement(16197854..16212652)	5.14	1.66	3.16	0.01	0.11	1
gene:ENSG00000288398	1	complement(16228674..16231335)	0	NaN	NaN	NaN	NaN	NaN
CPLANE2	1	complement(16231692..16237183)	1.54	-0.23	-1.18	0.81	0.95	1
FBXO42	1	complement(16246840..16352480)	2.86	-0.00991	-1.01	0.99	0.99	1
SZRD1	1	16352575..16398145	19.31	0.06	1.04	0.92	0.98	1
SPATA21	1	complement(16387117..16437424)	0.01	0.58	1.5	0.84	0.96	1
NECAP2	1	16440721..16460078	19.03	0.39	1.31	0.47	0.77	1
LINC01772	1	16460948..16468481	0	NaN	NaN	NaN	NaN	NaN
RNU1-1	1	complement(16514122..16514285)	0	NaN	NaN	NaN	NaN	NaN
gene:ENSG00000261135	1	16514645..16515754	0	NaN	NaN	NaN	NaN	NaN
gene:ENSG00000285853	1	16515034..16521788	0	NaN	NaN	NaN	NaN	NaN
gene:ENSG00000224174	1	16520694..16521796	0	NaN	NaN	NaN	NaN	NaN
LINC01783	1	complement(16533886..16535649)	0	NaN	NaN	NaN	NaN	NaN
RNU1-6P	1	complement(16534081..16534224)	0	NaN	NaN	NaN	NaN	NaN
NBPF1	1	complement(16562319..16613562)	2.24	-0.55	-1.46	0.44	0.74	1
gene:ENSG00000271732	1	16617391..16617729	0	NaN	NaN	NaN	NaN	NaN
gene:ENSG00000282143	1	16656879..16667524	0	NaN	NaN	NaN	NaN	NaN
RNU1-3	1	complement(16666785..16666948)	0	NaN	NaN	NaN	NaN	NaN
gene:ENSG00000279151	1	16701546..16705594	0	NaN	NaN	NaN	NaN	NaN
gene:ENSG00000282740	1	complement(16739938..16750589)	0	NaN	NaN	NaN	NaN	NaN
CROCC	1	16740273..16972964	11.64	0.13	1.09	0.88	0.97	1
RNU1-4	1	16740516..16740679	0	NaN	NaN	NaN	NaN	NaN
gene:ENSG00000223643	1	complement(16851257..16853129)	0	NaN	NaN	NaN	NaN	NaN
MIR3675	1	complement(16858949..16859021)	0	NaN	NaN	NaN	NaN	NaN
gene:ENSG00000228549	1	16870945..16883659	0	NaN	NaN	NaN	NaN	NaN
RNU1-5P	1	16873708..16873851	0	NaN	NaN	NaN	NaN	NaN
gene:ENSG00000238142	1	complement(16887577..16889725)	0	NaN	NaN	NaN	NaN	NaN
RNU1-2	1	16895980..16896143	0	NaN	NaN	NaN	NaN	NaN
gene:ENSG00000272426	1	complement(16904339..16904776)	0	NaN	NaN	NaN	NaN	NaN
MFAP2	1	complement(16974502..16980632)	39.31	3.29	9.78	0.000413	0.01	1
gene:ENSG00000286898	1	16976302..16977792	0	NaN	NaN	NaN	NaN	NaN
gene:ENSG00000226526	1	16978926..17005091	0	NaN	NaN	NaN	NaN	NaN
ATP13A2	1	complement(16985958..17011928)	10.25	0.55	1.47	0.31	0.65	1
gene:ENSG00000288636	1	complement(17005068..17011757)	0	NaN	NaN	NaN	NaN	NaN
SDHB	1	complement(17018722..17054032)	19.45	-0.08	-1.06	0.88	0.98	1
PADI2	1	complement(17066761..17119451)	1.18	-3.62	-12.28	0.00141	0.03	1
LINC02783	1	17189783..17197617	0	NaN	NaN	NaN	NaN	NaN
gene:ENSG00000282843	1	complement(17193232..17201733)	0	NaN	NaN	NaN	NaN	NaN
PADI1	1	17205128..17246007	13.37	-0.21	-1.16	0.86	0.97	1
PADI3	1	17249098..17284233	0.75	1	2	0.44	0.75	1
MIR3972	1	17277889..17277975	0	NaN	NaN	NaN	NaN	NaN
PADI4	1	17308195..17364004	0.19	1.24	2.36	0.52	0.8	1
PADI6	1	17372196..17401699	0.03	4.85	28.81	0.12	0.43	1
RCC2-AS1	1	17406760..17407382	0	NaN	NaN	NaN	NaN	NaN
RCC2	1	complement(17406760..17439677)	24.36	0.98	1.97	0.12	0.43	1
ARHGEF10L	1	17539698..17697874	5.31	0.2	1.15	0.76	0.93	1
LINC02810	1	17717625..17749978	0	NaN	NaN	NaN	NaN	NaN
ACTL8	1	17755333..17827063	0.03	4.73	26.6	0.14	0.46	1
gene:ENSG00000284653	1	18015712..18045612	0	NaN	NaN	NaN	NaN	NaN
LINC01654	1	18065657..18074412	0	NaN	NaN	NaN	NaN	NaN
IGSF21	1	18107798..18378483	0.18	-2.11	-4.31	0.17	0.51	1
gene:ENSG00000280222	1	18109389..18115861	0	NaN	NaN	NaN	NaN	NaN
IGSF21-AS1	1	complement(18166929..18179346)	0	NaN	NaN	NaN	NaN	NaN
gene:ENSG00000225387	1	18385829..18388514	0	NaN	NaN	NaN	NaN	NaN
KLHDC7A	1	18480930..18485974	2.39	-1.59	-3.01	0.28	0.62	1
PAX7	1	18630846..18748866	0.02	-4.36	-20.51	0.02	0.17	1
TAS1R2	1	complement(18839599..18859682)	0	NaN	NaN	NaN	NaN	NaN
ALDH4A1	1	complement(18871430..18902724)	7.83	1.61	3.05	0.00859	0.1	1
MIR4695	1	complement(18883202..18883275)	0	NaN	NaN	NaN	NaN	NaN
MIR1290	1	complement(18897071..18897148)	0	NaN	NaN	NaN	NaN	NaN
IFFO2	1	complement(18904280..18956676)	13.63	0.89	1.86	0.29	0.63	1
gene:ENSG00000272084	1	complement(19072110..19075511)	0	NaN	NaN	NaN	NaN	NaN
UBR4	1	complement(19074510..19210266)	8.78	-1.06	-2.08	0.07	0.34	1
EMC1-AS1	1	19210355..19240704	0	NaN	NaN	NaN	NaN	NaN
EMC1	1	complement(19215660..19251552)	3.42	0.04	1.03	0.94	0.98	1
MRTO4	1	19251805..19260128	17.93	1.45	2.73	0.01	0.12	1
AKR7L	1	complement(19265982..19274194)	0.37	-0.86	-1.82	0.48	0.78	1
AKR7A3	1	complement(19282573..19288770)	1.24	-0.7	-1.62	0.53	0.8	1
AKR7A2	1	complement(19303965..19312144)	15.76	-0.54	-1.45	0.36	0.69	1
RNU6-1099P	1	complement(19305076..19305182)	0	NaN	NaN	NaN	NaN	NaN
SLC66A1	1	19312326..19329300	3.26	0.84	1.79	0.22	0.57	1
CAPZB	1	complement(19338775..19485539)	12.01	1.15	2.22	0.09	0.38	1
RN7SL277P	1	19424384..19424671	0	NaN	NaN	NaN	NaN	NaN
MICOS10	1	19484403..19629821	13.97	0.7	1.63	0.23	0.57	1
RNU4-28P	1	19510593..19510733	0	NaN	NaN	NaN	NaN	NaN
MICOS10-DT	1	complement(19591802..19596832)	0	NaN	NaN	NaN	NaN	NaN
NBL1	1	19596979..19658456	43.59	0.86	1.81	0.22	0.56	1
MICOS10-NBL1	1	19597067..19656927	5.79	-1.01	-2.02	0.34	0.67	1
HTR6	1	19664875..19680966	0.03	0.47	1.38	0.81	0.95	1
TMCO4	1	complement(19682240..19799945)	3.67	-0.3	-1.24	0.68	0.89	1
RNF186	1	complement(19814029..19815283)	0.00382	-1.67	-3.18	0.47	0.77	1
RNF186-AS1	1	19814367..19819502	0	NaN	NaN	NaN	NaN	NaN
OTUD3	1	19882395..19912945	2.37	0.27	1.21	0.69	0.89	1
PLA2G2E	1	complement(19920009..19923617)	0.0061	-1.67	-3.18	0.41	0.73	1
RN7SL304P	1	19970969..19971269	0	NaN	NaN	NaN	NaN	NaN
PLA2G2A	1	complement(19975431..19980416)	186.98	-7.01	-129.33	5.24e-07	5.95e-05	0.01
PLA2G5	1	20028179..20091911	0.41	-2.23	-4.7	0.19	0.54	1
PLA2G2D	1	complement(20111939..20119566)	0.07	3.14	8.79	0.16	0.49	1
PLA2G2F	1	20139323..20150381	1.79	9.01	517.26	0.000197	0.00702	1
gene:ENSG00000227066	1	20154171..20160568	0	NaN	NaN	NaN	NaN	NaN
PLA2G2C	1	complement(20161253..20186518)	0.00443	1.06	2.08	0.7	0.9	1
UBXN10	1	20186096..20196050	13.58	-2.41	-5.3	0.08	0.35	1
LINC01757	1	20243095..20244664	0	NaN	NaN	NaN	NaN	NaN
gene:ENSG00000284710	1	20272018..20275005	0	NaN	NaN	NaN	NaN	NaN
VWA5B1	1	20290875..20359518	0.00381	0.16	1.12	0.95	0.98	1
gene:ENSG00000226664	1	complement(20294211..20323187)	0	NaN	NaN	NaN	NaN	NaN
LINC01141	1	complement(20360579..20431234)	0	NaN	NaN	NaN	NaN	NaN
gene:ENSG00000226487	1	complement(20412304..20413253)	0	NaN	NaN	NaN	NaN	NaN
gene:ENSG00000284641	1	20476222..20478937	0	NaN	NaN	NaN	NaN	NaN
gene:ENSG00000284743	1	complement(20478779..20480397)	0	NaN	NaN	NaN	NaN	NaN
CAMK2N1	1	complement(20482391..20486210)	8.56	2.79	6.9	0.00153	0.03	1
gene:ENSG00000289402	1	complement(20486358..20487374)	0	NaN	NaN	NaN	NaN	NaN
MUL1	1	complement(20499448..20508151)	7.55	0.24	1.18	0.72	0.9	1
FAM43B	1	20552573..20555020	0.42	3.46	11.01	0.05	0.27	1
CDA	1	20589086..20618903	74.6	6.85	115.37	1.29e-06	0.000129	0.02
PINK1	1	20633458..20651511	15.09	0.57	1.48	0.3	0.64	1
MIR6084	1	20633679..20633788	0	NaN	NaN	NaN	NaN	NaN
PINK1-AS	1	complement(20642657..20652193)	0	NaN	NaN	NaN	NaN	NaN
DDOST	1	complement(20651767..20661544)	46.63	0.27	1.2	0.65	0.87	1
KIF17	1	complement(20664014..20718017)	0.81	-0.13	-1.09	0.91	0.98	1
SH2D5	1	complement(20719731..20732837)	8.29	5.08	33.85	0.00174	0.03	1
gene:ENSG00000233069	1	20732880..20733952	0	NaN	NaN	NaN	NaN	NaN
HP1BP3	1	complement(20740266..20787323)	10.16	0.8	1.74	0.2	0.54	1
EIF4G3	1	complement(20806292..21177285)	5.77	-0.45	-1.37	0.45	0.75	1
RNU7-200P	1	20841241..20841302	0	NaN	NaN	NaN	NaN	NaN
MIR1256	1	complement(20988314..20988432)	0	NaN	NaN	NaN	NaN	NaN
gene:ENSG00000287192	1	21177054..21178164	0	NaN	NaN	NaN	NaN	NaN
ECE1	1	complement(21217247..21345572)	26.3	-0.36	-1.29	0.63	0.86	1
gene:ENSG00000236936	1	21266082..21267251	0	NaN	NaN	NaN	NaN	NaN
ECE1-AS1	1	21293290..21299874	0	NaN	NaN	NaN	NaN	NaN
gene:ENSG00000236009	1	21415898..21417492	0	NaN	NaN	NaN	NaN	NaN
NBPF3	1	21440128..21485005	0.8	-0.93	-1.91	0.34	0.68	1
ALPL	1	21509397..21578410	10.55	0.32	1.24	0.77	0.93	1
gene:ENSG00000289715	1	21547404..21554002	0	NaN	NaN	NaN	NaN	NaN
LINC02596	1	21586472..21591187	0	NaN	NaN	NaN	NaN	NaN
RAP1GAP	1	complement(21596221..21669357)	1.5	-0.49	-1.4	0.6	0.84	1
USP48	1	complement(21678298..21783606)	4.83	0.34	1.27	0.49	0.78	1
LDLRAD2	1	21812265..21825225	19.57	4.82	28.29	1.36e-05	0.000907	0.26
HSPG2	1	complement(21822244..21937310)	10.42	-0.48	-1.4	0.52	0.8	1
CELA3B	1	21977022..21998642	0	0.28	1.21	0.94	0.98	1
gene:ENSG00000285959	1	21983606..22030617	0	NaN	NaN	NaN	NaN	NaN
RN7SL386P	1	21987481..21987777	0	NaN	NaN	NaN	NaN	NaN
RNU6-1022P	1	21987816..21987919	0	NaN	NaN	NaN	NaN	NaN
CELA3A	1	22001657..22012542	0	NaN	NaN	NaN	NaN	NaN
RN7SL186P	1	22010650..22010946	0	NaN	NaN	NaN	NaN	NaN
RNU6-776P	1	22010985..22011088	0	NaN	NaN	NaN	NaN	NaN
LINC01635	1	complement(22023990..22026048)	0	NaN	NaN	NaN	NaN	NaN
LINC00339	1	22024558..22031223	0	NaN	NaN	NaN	NaN	NaN
gene:ENSG00000289694	1	22025142..22092943	16.37	-0.29	-1.22	0.77	0.93	1
CDC42-AS1	1	complement(22028317..22052927)	0	NaN	NaN	NaN	NaN	NaN
CDC42	1	22052627..22101360	6.88	-5.09	-33.95	1.32e-08	2.28e-06	0.000254
CDC42-IT1	1	22059197..22064199	0	NaN	NaN	NaN	NaN	NaN
WNT4	1	complement(22117313..22143969)	2.14	-4.97	-31.3	7.67e-09	1.49e-06	0.000147
gene:ENSG00000285873	1	22142850..22157401	0	NaN	NaN	NaN	NaN	NaN
MIR4418	1	22266239..22266300	0	NaN	NaN	NaN	NaN	NaN
gene:ENSG00000279625	1	complement(22364630..22366482)	0	NaN	NaN	NaN	NaN	NaN
ZBTB40	1	22428838..22531157	3.04	0.04	1.03	0.94	0.98	1
ZBTB40-IT1	1	22517474..22519708	0	NaN	NaN	NaN	NaN	NaN
EPHA8	1	22563489..22603595	0.01	2.35	5.09	0.28	0.62	1
MIR6127	1	complement(22633258..22633366)	0	NaN	NaN	NaN	NaN	NaN
C1QA	1	22635077..22639678	5.96	-1.55	-2.94	0.15	0.48	1
gene:ENSG00000289692	1	22636506..22644067	0.22	-1.11	-2.16	0.59	0.84	1
C1QC	1	22643014..22648110	7.28	-1.78	-3.43	0.08	0.36	1
C1QB	1	22652762..22661637	7.99	-3.58	-11.94	0.00156	0.03	1
EPHB2	1	22710839..22921500	0.99	0.11	1.08	0.88	0.98	1
MIR4684	1	22719517..22719598	0	NaN	NaN	NaN	NaN	NaN
gene:ENSG00000225952	1	complement(22835713..22836849)	0	NaN	NaN	NaN	NaN	NaN
MIR4253	1	complement(22863159..22863226)	0	NaN	NaN	NaN	NaN	NaN
LACTBL1	1	complement(22953043..22972866)	0	NaN	NaN	NaN	NaN	NaN
TEX46	1	complement(23010834..23019100)	0.09	-1.8	-3.48	0.38	0.71	1
KDM1A	1	23019443..23083689	7.37	-0.34	-1.27	0.51	0.8	1
gene:ENSG00000240553	1	complement(23020147..23088058)	0	NaN	NaN	NaN	NaN	NaN
MIR3115	1	23044305..23044372	0	NaN	NaN	NaN	NaN	NaN
gene:ENSG00000266802	1	complement(23057858..23057934)	0	NaN	NaN	NaN	NaN	NaN
LUZP1	1	complement(23084030..23177808)	4.67	-0.77	-1.7	0.2	0.54	1
RNU6-514P	1	23162704..23162810	0	NaN	NaN	NaN	NaN	NaN
RNU6-135P	1	23163953..23164053	0	NaN	NaN	NaN	NaN	NaN
gene:ENSG00000289014	1	complement(23167098..23167889)	0	NaN	NaN	NaN	NaN	NaN
HTR1D	1	complement(23191895..23217502)	0.02	0.35	1.27	0.85	0.96	1
LINC01355	1	complement(23281307..23287488)	0	NaN	NaN	NaN	NaN	NaN
gene:ENSG00000284726	1	23297797..23302866	0	NaN	NaN	NaN	NaN	NaN
HNRNPR	1	complement(23303771..23344336)	7.94	-0.1	-1.07	0.85	0.96	1
ZNF436	1	complement(23359448..23369836)	3.59	0.54	1.45	0.41	0.73	1
ZNF436-AS1	1	23368949..23371839	0	NaN	NaN	NaN	NaN	NaN
Y_RNA_5	1	23370254..23370346	0	NaN	NaN	NaN	NaN	NaN
gene:ENSG00000271420	1	complement(23378380..23379029)	0	NaN	NaN	NaN	NaN	NaN
TCEA3	1	complement(23380909..23424748)	2.8	-0.63	-1.55	0.4	0.72	1
ASAP3	1	complement(23428563..23484568)	4.53	-0.3	-1.23	0.62	0.86	1
E2F2	1	complement(23506438..23531233)	0.9	0.21	1.16	0.82	0.95	1
gene:ENSG00000235052	1	complement(23549139..23550915)	0	NaN	NaN	NaN	NaN	NaN
ID3	1	complement(23557926..23559501)	26.49	-0.53	-1.44	0.49	0.78	1
gene:ENSG00000285802	1	complement(23576436..23593621)	0	NaN	NaN	NaN	NaN	NaN
MDS2	1	23581495..23640568	0	NaN	NaN	NaN	NaN	NaN
RPL11	1	23691742..23696835	345.87	0.91	1.89	0.24	0.59	1
ELOA-AS1	1	complement(23706901..23778325)	0	NaN	NaN	NaN	NaN	NaN
ELOA	1	23743448..23762059	6.39	-0.43	-1.35	0.42	0.73	1
PITHD1	1	23778418..23788232	15.97	1.14	2.21	0.04	0.26	1
LYPLA2	1	23791145..23795539	28.74	0.61	1.52	0.27	0.61	1
GALE	1	complement(23795599..23800781)	17.5	-0.15	-1.11	0.81	0.95	1
HMGCL	1	complement(23801885..23838620)	8.93	0.03	1.02	0.97	0.99	1
FUCA1	1	complement(23845077..23868290)	11.82	-1.75	-3.37	0.02	0.18	1
CNR2	1	complement(23870515..23913362)	0.13	-0.8	-1.74	0.64	0.87	1
gene:ENSG00000232557	1	23907111..23907885	0	NaN	NaN	NaN	NaN	NaN
MIR378F	1	23929070..23929147	0	NaN	NaN	NaN	NaN	NaN
PNRC2	1	23956839..23963462	16.2	0.04	1.03	0.94	0.98	1
SRSF10	1	complement(23964347..23980927)	6.33	0.43	1.35	0.41	0.73	1
gene:ENSG00000225315	1	24040835..24086799	0	NaN	NaN	NaN	NaN	NaN
MYOM3	1	complement(24056035..24112135)	3.63	3.41	10.67	0.00427	0.06	1
MYOM3-AS1	1	24066774..24083565	0	NaN	NaN	NaN	NaN	NaN
IL22RA1	1	complement(24119771..24143140)	3.6	1.71	3.28	0.15	0.48	1
IFNLR1	1	complement(24154168..24187959)	1.67	0.53	1.45	0.54	0.81	1
GRHL3	1	24199558..24364482	7.11	3.57	11.88	0.00155	0.03	1
LINC02800	1	24200240..24211693	0	NaN	NaN	NaN	NaN	NaN
GRHL3-AS1	1	complement(24307556..24321901)	0	NaN	NaN	NaN	NaN	NaN
STPG1	1	complement(24356999..24416934)	5.27	-0.94	-1.92	0.22	0.56	1
NIPAL3	1	24415802..24472976	3	0.34	1.26	0.53	0.8	1
gene:ENSG00000288982	1	24476362..24476739	0	NaN	NaN	NaN	NaN	NaN
RCAN3AS	1	complement(24496254..24535400)	0	NaN	NaN	NaN	NaN	NaN
RCAN3	1	24502351..24541040	3.5	-0.15	-1.11	0.79	0.94	1
NCMAP-DT	1	complement(24538802..24556024)	0	NaN	NaN	NaN	NaN	NaN
NCMAP	1	24556087..24609328	0.62	-3.33	-10.04	0.03	0.2	1
Y_RNA_6	1	complement(24625411..24625513)	0	NaN	NaN	NaN	NaN	NaN
SRRM1	1	24631716..24673281	21.12	-1.5	-2.83	0.04	0.26	1
gene:ENSG00000284699	1	24704894..24717596	0	NaN	NaN	NaN	NaN	NaN
CLIC4	1	24745382..24844321	15.77	-3.74	-13.39	1.52e-05	0.000988	0.29
RNU6-1208P	1	complement(24777873..24777979)	0	NaN	NaN	NaN	NaN	NaN
RUNX3	1	complement(24899511..24965121)	4.02	0.84	1.79	0.27	0.61	1
MIR6731	1	complement(24919345..24919416)	0	NaN	NaN	NaN	NaN	NaN
RUNX3-AS1	1	24961345..24963097	0	NaN	NaN	NaN	NaN	NaN
gene:ENSG00000261025	1	complement(24968423..24970865)	0	NaN	NaN	NaN	NaN	NaN
MIR4425	1	25023503..25023586	0	NaN	NaN	NaN	NaN	NaN
LINC02793	1	25041136..25047404	0	NaN	NaN	NaN	NaN	NaN
gene:ENSG00000233755	1	complement(25043707..25113120)	0	NaN	NaN	NaN	NaN	NaN
gene:ENSG00000231953	1	25208139..25209437	0	NaN	NaN	NaN	NaN	NaN
SYF2	1	complement(25222276..25232502)	28.75	1.29	2.44	0.03	0.21	1
gene:ENSG00000284602	1	25232586..25234775	0	NaN	NaN	NaN	NaN	NaN
gene:ENSG00000284657	1	25239494..25240253	0	NaN	NaN	NaN	NaN	NaN
RSRP1	1	complement(25242249..25338213)	13.34	0.71	1.63	0.27	0.61	1
gene:ENSG00000272432	1	25247837..25248321	0	NaN	NaN	NaN	NaN	NaN
RHD	1	25272393..25330445	0.42	9.07	538.02	0.00259	0.05	1
TMEM50A	1	25338317..25362361	30.24	0.75	1.68	0.16	0.49	1
RHCE	1	complement(25362249..25430192)	0.37	-0.92	-1.9	0.55	0.82	1
MACO1	1	25430858..25500209	4.76	0.05	1.03	0.93	0.98	1
LDLRAP1	1	25543606..25568886	11.41	0.47	1.39	0.4	0.72	1
gene:ENSG00000225643	1	25581478..25590356	0	NaN	NaN	NaN	NaN	NaN
MAN1C1	1	25616791..25786206	1.89	0.5	1.42	0.58	0.84	1
gene:ENSG00000233478	1	complement(25644544..25659111)	0	NaN	NaN	NaN	NaN	NaN
SELENON	1	25800193..25818221	13.4	-0.43	-1.35	0.4	0.73	1
gene:ENSG00000255054	1	25811470..25823744	0	0.28	1.21	0.92	0.98	1
gene:ENSG00000228172	1	complement(25816749..25820797)	0	NaN	NaN	NaN	NaN	NaN
MTFR1L	1	25818640..25832942	4.14	0.1	1.07	0.85	0.96	1
gene:ENSG00000272478	1	complement(25831913..25832134)	0	NaN	NaN	NaN	NaN	NaN
AUNIP	1	complement(25831913..25859458)	0.5	2.92	7.55	0.03	0.2	1
gene:ENSG00000236528	1	25859580..25863420	0	NaN	NaN	NaN	NaN	NaN
PAQR7	1	complement(25861484..25875708)	6.12	0.78	1.72	0.25	0.59	1
Y_RNA_7	1	25877496..25877605	0	NaN	NaN	NaN	NaN	NaN
STMN1	1	complement(25884181..25906991)	16.41	1.91	3.76	0.000575	0.02	1
MIR3917	1	complement(25906362..25906454)	0	NaN	NaN	NaN	NaN	NaN
PAFAH2	1	complement(25959767..25998117)	3.14	0.29	1.22	0.65	0.87	1
RNU6-110P	1	25964197..25964300	0	NaN	NaN	NaN	NaN	NaN
gene:ENSG00000252190	1	26006006..26006130	0	NaN	NaN	NaN	NaN	NaN
gene:ENSG00000252691	1	26006216..26006299	0	NaN	NaN	NaN	NaN	NaN
EXTL1	1	26019884..26036464	0.55	-7.87	-234.11	7.79e-06	0.0006	0.15
SLC30A2	1	complement(26037252..26046118)	0.04	-3.88	-14.73	0.06	0.31	1
gene:ENSG00000284309	1	26046665..26049099	0	NaN	NaN	NaN	NaN	NaN
TRIM63	1	complement(26051301..26068436)	0.08	-2.24	-4.72	0.23	0.58	1
PDIK1L	1	26111165..26125555	1	0.26	1.2	0.74	0.91	1
FAM110D	1	26159079..26163962	1.31	1.69	3.22	0.25	0.59	1
C1orf232	1	complement(26164101..26168963)	0.01	0.78	1.72	0.75	0.92	1
ZNF593OS	1	complement(26169516..26171831)	0.23	0.15	1.11	0.91	0.98	1
ZNF593	1	26169908..26170873	19.95	0.63	1.54	0.34	0.67	1
CNKSR1	1	26177484..26189884	10.92	0.33	1.26	0.66	0.88	1
CATSPER4	1	26190561..26202968	0.05	-0.22	-1.16	0.91	0.98	1
CEP85	1	26234200..26278808	2.81	0.16	1.12	0.82	0.95	1
SH3BGRL3	1	26280086..26281522	207.19	1.41	2.66	0.07	0.33	1
UBXN11	1	complement(26281328..26318363)	18.66	-0.87	-1.83	0.34	0.67	1
CD52	1	26317958..26320523	11.9	-0.25	-1.19	0.84	0.96	1
CRYBG2	1	complement(26321698..26360080)	8.14	3.26	9.56	0.00235	0.04	1
ZNF683	1	complement(26361634..26374522)	0.25	2.38	5.21	0.21	0.55	1
LIN28A	1	26410817..26429728	0.0058	-3.36	-10.24	0.12	0.44	1
DHDDS	1	26432282..26471306	4.42	0.35	1.28	0.52	0.8	1
DHDDS-AS1	1	complement(26462756..26468014)	0	NaN	NaN	NaN	NaN	NaN
HMGN2	1	26472440..26476642	72.26	0.77	1.71	0.2	0.55	1
RPS6KA1	1	26529761..26575030	11.32	-0.43	-1.35	0.49	0.78	1
MIR1976	1	26554542..26554593	0	NaN	NaN	NaN	NaN	NaN
RN7SL679P	1	complement(26593243..26593546)	0	NaN	NaN	NaN	NaN	NaN
Y_RNA_8	1	complement(26593940..26594041)	0	NaN	NaN	NaN	NaN	NaN
RNU7-29P	1	complement(26602369..26602432)	0	NaN	NaN	NaN	NaN	NaN
gene:ENSG00000289452	1	complement(26620707..26620910)	0	NaN	NaN	NaN	NaN	NaN
gene:ENSG00000238316	1	complement(26642286..26642389)	0	NaN	NaN	NaN	NaN	NaN
gene:ENSG00000260063	1	complement(26692132..26694131)	0	NaN	NaN	NaN	NaN	NaN
ARID1A	1	26693236..26782104	7.78	0.46	1.38	0.39	0.72	1
PIGV	1	26787054..26800659	1.06	0.06	1.04	0.93	0.98	1
RN7SL165P	1	26814822..26815112	0	NaN	NaN	NaN	NaN	NaN
ZDHHC18	1	26826688..26857604	5.03	1.02	2.02	0.1	0.39	1
SFN	1	26863149..26864456	2563.05	5.06	33.36	1.94e-05	0.00121	0.37
GPN2	1	complement(26876132..26890283)	4.14	0.13	1.1	0.8	0.94	1
gene:ENSG00000226698	1	26876133..26878245	0	NaN	NaN	NaN	NaN	NaN
gene:ENSG00000289554	1	complement(26881109..26882235)	0	NaN	NaN	NaN	NaN	NaN
GPATCH3	1	complement(26890488..26900467)	4.43	1.04	2.06	0.12	0.44	1
NUDC	1	26900238..26946871	53.29	-0.42	-1.34	0.49	0.78	1
NR0B2	1	complement(26911489..26913975)	0.05	-4.86	-29.11	0.03	0.22	1
KDF1	1	complement(26949562..26960468)	4.43	0.23	1.17	0.78	0.93	1
TRNP1	1	26993692..27000886	5.89	-0.43	-1.34	0.63	0.87	1
TENT5B	1	complement(27005020..27012850)	17.35	3.26	9.61	0.00241	0.04	1
SLC9A1	1	complement(27098809..27166981)	7.65	0.05	1.03	0.93	0.98	1
WDTC1-DT	1	complement(27229106..27234352)	0	NaN	NaN	NaN	NaN	NaN
WDTC1	1	27234632..27308636	14.24	-0.75	-1.68	0.2	0.55	1
Y_RNA_9	1	complement(27255464..27255567)	0	NaN	NaN	NaN	NaN	NaN
TMEM222	1	27322145..27336400	8.91	0.49	1.41	0.36	0.69	1
RNU6-48P	1	27325219..27325325	0	NaN	NaN	NaN	NaN	NaN
SYTL1	1	27342020..27353937	22.24	0.47	1.39	0.51	0.79	1
MAP3K6	1	complement(27354067..27366961)	15.37	1.23	2.34	0.06	0.3	1
FCN3	1	complement(27369110..27374824)	1.28	-0.44	-1.36	0.75	0.92	1
CD164L2	1	complement(27379176..27383333)	21.76	-0.59	-1.5	0.54	0.81	1
GPR3	1	27392622..27395814	0.72	-1.21	-2.32	0.29	0.63	1
WASF2	1	complement(27404230..27490167)	20.93	-0.13	-1.1	0.83	0.95	1
gene:ENSG00000241169	1	27457198..27459582	0	NaN	NaN	NaN	NaN	NaN
gene:ENSG00000237429	1	27525805..27530561	0	NaN	NaN	NaN	NaN	NaN
AHDC1	1	complement(27534035..27604431)	5.07	0.16	1.12	0.78	0.93	1
FGR	1	complement(27612064..27635185)	2.3	0.2	1.15	0.87	0.97	1
LINC02574	1	complement(27660328..27666279)	0	NaN	NaN	NaN	NaN	NaN
IFI6	1	complement(27666064..27672212)	563.44	5.74	53.62	1.77e-08	2.98e-06	0.000339
gene:ENSG00000225886	1	27669468..27703063	0	NaN	NaN	NaN	NaN	NaN
RNU6-949P	1	complement(27675603..27675709)	0	NaN	NaN	NaN	NaN	NaN
RNU6-424P	1	27693731..27693835	0	NaN	NaN	NaN	NaN	NaN
gene:ENSG00000287244	1	complement(27724822..27725756)	0	NaN	NaN	NaN	NaN	NaN
FAM76A	1	27725961..27763116	2.36	0.46	1.38	0.46	0.76	1
STX12	1	27773219..27824443	8.01	-0.2	-1.15	0.73	0.91	1
gene:ENSG00000269971	1	27773858..27774041	0	NaN	NaN	NaN	NaN	NaN
gene:ENSG00000270031	1	27819983..27820341	0	NaN	NaN	NaN	NaN	NaN
RNU6-1245P	1	27824538..27824643	0	NaN	NaN	NaN	NaN	NaN
gene:ENSG00000286433	1	complement(27827812..27831209)	0	NaN	NaN	NaN	NaN	NaN
PPP1R8	1	27830782..27851676	7.41	0.28	1.22	0.6	0.84	1
SCARNA1	1	27834401..27834566	0	NaN	NaN	NaN	NaN	NaN
THEMIS2	1	27872543..27886685	8.33	0.48	1.39	0.63	0.87	1
RPA2	1	complement(27891524..27914746)	8.17	0.61	1.52	0.33	0.66	1
SMPDL3B	1	27935000..27959157	0.65	-0.41	-1.33	0.73	0.91	1
gene:ENSG00000227050	1	complement(27938875..27960193)	0	NaN	NaN	NaN	NaN	NaN
XKR8	1	27959588..27968093	1.28	0.14	1.1	0.87	0.97	1
EYA3	1	complement(27970344..28088637)	2.43	-0.09	-1.07	0.88	0.98	1
RN7SL559P	1	complement(28031884..28032180)	0	NaN	NaN	NaN	NaN	NaN
gene:ENSG00000289576	1	complement(28116812..28126939)	0	NaN	NaN	NaN	NaN	NaN
RNU6-176P	1	complement(28142737..28142841)	0	NaN	NaN	NaN	NaN	NaN
PTAFR	1	complement(28147166..28193936)	11.64	-0.02	-1.01	0.98	0.99	1
DNAJC8	1	complement(28199456..28233029)	23.29	0.64	1.56	0.24	0.58	1
ATP5IF1	1	28236109..28246906	35.2	0.74	1.67	0.24	0.58	1
gene:ENSG00000270605	1	complement(28239509..28241453)	0	NaN	NaN	NaN	NaN	NaN
gene:ENSG00000271398	1	28247144..28247568	0	NaN	NaN	NaN	NaN	NaN
SESN2	1	28259518..28282491	5.99	-0.15	-1.11	0.82	0.95	1
MED18	1	28329002..28335965	6.91	0.73	1.66	0.26	0.61	1
PHACTR4	1	28369582..28500364	5.56	0.33	1.26	0.52	0.8	1
Y_RNA_10	1	complement(28422555..28422655)	0	NaN	NaN	NaN	NaN	NaN
RNU6ATAC27P	1	28481362..28481480	0	NaN	NaN	NaN	NaN	NaN
RCC1	1	28505943..28539300	9.59	0.45	1.36	0.41	0.73	1
SNHG3	1	28505980..28510892	0	NaN	NaN	NaN	NaN	NaN
SNORA73A	1	28507366..28507571	0	NaN	NaN	NaN	NaN	NaN
SNORA73B	1	28508559..28508762	0	NaN	NaN	NaN	NaN	NaN
gene:ENSG00000279443	1	28544460..28546542	0	NaN	NaN	NaN	NaN	NaN
TRNAU1AP	1	28553085..28578545	7.27	0.26	1.2	0.68	0.89	1
SNHG12	1	complement(28578538..28583132)	0	NaN	NaN	NaN	NaN	NaN
SNORD99	1	complement(28578749..28578822)	0	NaN	NaN	NaN	NaN	NaN
SNORA61	1	complement(28579764..28579893)	0	NaN	NaN	NaN	NaN	NaN
SNORA44	1	complement(28580381..28580512)	0	NaN	NaN	NaN	NaN	NaN
SNORA16A_1	1	complement(28580920..28581054)	0	NaN	NaN	NaN	NaN	NaN
SNORA16A_2	1	complement(28580920..28581056)	0	NaN	NaN	NaN	NaN	NaN
TAF12	1	complement(28587829..28648291)	2.25	1.62	3.07	0.02	0.15	1
RAB42	1	28592200..28595449	0.89	0.21	1.16	0.88	0.98	1
TAF12-DT	1	28643228..28648581	0	NaN	NaN	NaN	NaN	NaN
gene:ENSG00000270103	1	28648600..28648730	0	NaN	NaN	NaN	NaN	NaN
RNU11	1	28648600..28648733	0	NaN	NaN	NaN	NaN	NaN
GMEB1	1	28668778..28719353	2.15	0.35	1.28	0.59	0.84	1
gene:ENSG00000252777	1	28689665..28689794	0	NaN	NaN	NaN	NaN	NaN
gene:ENSG00000289291	1	complement(28736044..28737670)	0	NaN	NaN	NaN	NaN	NaN
YTHDF2	1	28736621..28769775	15.11	-0.16	-1.12	0.74	0.92	1
OPRD1	1	28812170..28871267	0.02	2.08	4.21	0.31	0.65	1
gene:ENSG00000233427	1	complement(28870483..28877336)	0	NaN	NaN	NaN	NaN	NaN
Y_RNA_11	1	complement(28881726..28881835)	0	NaN	NaN	NaN	NaN	NaN
EPB41	1	28887091..29120046	1.81	-0.56	-1.48	0.3	0.64	1
Y_RNA_12	1	28985710..28985810	0	NaN	NaN	NaN	NaN	NaN
Metazoa_SRP_1	1	29041199..29041480	0	NaN	NaN	NaN	NaN	NaN
TMEM200B	1	complement(29119429..29123903)	1.71	1.46	2.76	0.21	0.56	1
gene:ENSG00000225750	1	complement(29144494..29146994)	0	NaN	NaN	NaN	NaN	NaN
SRSF4	1	complement(29147743..29181900)	32.71	0.55	1.46	0.4	0.72	1
gene:ENSG00000277916	1	complement(29171285..29171453)	0	NaN	NaN	NaN	NaN	NaN
MECR	1	complement(29192657..29230942)	3.1	0.35	1.27	0.6	0.85	1
gene:ENSG00000237934	1	29223933..29224816	0	NaN	NaN	NaN	NaN	NaN
PTPRU	1	29236516..29326813	11.13	-0.93	-1.91	0.24	0.59	1
LINC01756	1	complement(29329620..29350114)	0	NaN	NaN	NaN	NaN	NaN
gene:ENSG00000228176	1	complement(29708851..29709547)	0	NaN	NaN	NaN	NaN	NaN
gene:ENSG00000284676	1	29755175..29790597	0	NaN	NaN	NaN	NaN	NaN
LINC01648	1	complement(30013952..30037612)	0	NaN	NaN	NaN	NaN	NaN
gene:ENSG00000233372	1	30140263..30141607	0	NaN	NaN	NaN	NaN	NaN
gene:ENSG00000236335	1	complement(30409560..30411638)	0	NaN	NaN	NaN	NaN	NaN
gene:ENSG00000231949	1	30415825..30421108	0	NaN	NaN	NaN	NaN	NaN
gene:ENSG00000289710	1	complement(30576655..30576825)	0	NaN	NaN	NaN	NaN	NaN
MATN1	1	complement(30711277..30723585)	2.05	-6.08	-67.79	4.16e-07	4.95e-05	0.00798
MATN1-AS1	1	30718504..30726827	0	NaN	NaN	NaN	NaN	NaN
gene:ENSG00000287510	1	30731693..30733427	0	NaN	NaN	NaN	NaN	NaN
LAPTM5	1	complement(30732469..30757774)	14.16	-0.89	-1.85	0.38	0.71	1
MIR4420	1	complement(30739156..30739232)	0	NaN	NaN	NaN	NaN	NaN
gene:ENSG00000229607	1	complement(30810378..30815553)	0	NaN	NaN	NaN	NaN	NaN
LINC01778	1	30824217..30834864	0	NaN	NaN	NaN	NaN	NaN
RN7SKP91	1	30843823..30844110	0	NaN	NaN	NaN	NaN	NaN
gene:ENSG00000235143	1	30858158..30860254	0	NaN	NaN	NaN	NaN	NaN
SDC3	1	complement(30869466..30908758)	2.1	-1.16	-2.24	0.07	0.33	1
RN7SL371P	1	complement(30918469..30918735)	0	NaN	NaN	NaN	NaN	NaN
PUM1	1	complement(30931506..31065991)	9.47	-0.2	-1.15	0.7	0.89	1
NKAIN1	1	complement(31179745..31239887)	0.29	3.99	15.85	0.03	0.2	1
SNRNP40	1	complement(31259568..31296788)	9.58	0.61	1.53	0.33	0.66	1
ZCCHC17	1	31296982..31364953	15.19	1.77	3.42	0.0046	0.07	1
gene:ENSG00000229044	1	complement(31333067..31346799)	0	NaN	NaN	NaN	NaN	NaN
FABP3	1	complement(31365253..31376850)	0.53	-1.03	-2.05	0.47	0.77	1
SERINC2	1	31409565..31434680	58.45	1.22	2.33	0.1	0.4	1
RNU6-40P	1	complement(31497577..31497683)	0	NaN	NaN	NaN	NaN	NaN
Y_RNA_13	1	complement(31503631..31503744)	0	NaN	NaN	NaN	NaN	NaN
LINC01226	1	31506226..31583306	0	NaN	NaN	NaN	NaN	NaN
gene:ENSG00000229167	1	complement(31571585..31577898)	0	NaN	NaN	NaN	NaN	NaN
TINAGL1	1	31576485..31587686	13.72	-0.51	-1.42	0.5	0.79	1
HCRTR1	1	31617686..31632518	0.00389	-6.54	-92.86	0.00965	0.11	1
PEF1	1	complement(31629866..31644896)	18.94	0.28	1.21	0.6	0.85	1
PEF1-AS1	1	31644049..31660162	0	NaN	NaN	NaN	NaN	NaN
gene:ENSG00000264078	1	31644694..31649371	0	NaN	NaN	NaN	NaN	NaN
COL16A1	1	complement(31652263..31704319)	12.21	1.32	2.5	0.08	0.36	1
ADGRB2	1	complement(31727117..31764893)	0.89	-1.24	-2.37	0.18	0.52	1
MIR4254	1	complement(31758660..31758735)	0	NaN	NaN	NaN	NaN	NaN
gene:ENSG00000254545	1	31789130..31791322	0	NaN	NaN	NaN	NaN	NaN
SPOCD1	1	complement(31790422..31816022)	1.6	2.43	5.4	0.06	0.31	1
gene:ENSG00000203620	1	complement(31842019..31855568)	0	NaN	NaN	NaN	NaN	NaN
gene:ENSG00000269967	1	complement(31851913..31921841)	0	NaN	NaN	NaN	NaN	NaN
PTP4A2	1	complement(31906421..31944856)	19.41	-0.64	-1.56	0.29	0.63	1
gene:ENSG00000288678	1	complement(31919563..31919628)	0	NaN	NaN	NaN	NaN	NaN
gene:ENSG00000228634	1	31933020..31933975	0	NaN	NaN	NaN	NaN	NaN
gene:ENSG00000284702	1	complement(31972189..31987034)	0	NaN	NaN	NaN	NaN	NaN
KHDRBS1	1	32013868..32060850	29.53	0.43	1.35	0.44	0.75	1
gene:ENSG00000203325	1	complement(32052291..32073474)	0	NaN	NaN	NaN	NaN	NaN
TMEM39B	1	32072031..32102866	3.83	0.5	1.42	0.5	0.78	1
MIR5585	1	32086949..32087007	0	NaN	NaN	NaN	NaN	NaN
Metazoa_SRP_2	1	complement(32087523..32087813)	0	NaN	NaN	NaN	NaN	NaN
KPNA6	1	32108056..32176563	11.27	0.39	1.31	0.51	0.79	1
gene:ENSG00000250135	1	32170733..32176568	0	NaN	NaN	NaN	NaN	NaN
TXLNA	1	32179675..32198285	8.8	-0.13	-1.09	0.81	0.95	1
CCDC28B	1	32200595..32205453	2.45	1.52	2.88	0.15	0.47	1
gene:ENSG00000224066	1	complement(32204769..32206814)	0	NaN	NaN	NaN	NaN	NaN
IQCC	1	32205671..32208682	2.02	-0.91	-1.88	0.3	0.64	1
DCDC2B	1	32209089..32216192	14.72	-1.67	-3.18	0.32	0.66	1
TMEM234	1	complement(32214472..32222359)	6.82	-0.28	-1.21	0.7	0.9	1
EIF3I	1	32221077..32245397	14.09	0.18	1.13	0.76	0.92	1
FAM167B	1	32247222..32248856	4.93	1.84	3.57	0.18	0.51	1
LCK	1	32251239..32286165	2.37	-0.48	-1.39	0.59	0.84	1
Metazoa_SRP_3	1	complement(32269338..32269597)	0	NaN	NaN	NaN	NaN	NaN
Y_RNA_14	1	complement(32286452..32286561)	0	NaN	NaN	NaN	NaN	NaN
HDAC1	1	32292083..32333635	41.56	1.22	2.32	0.04	0.26	1
MARCKSL1	1	complement(32333839..32336233)	58.7	1.79	3.45	0.00508	0.07	1
gene:ENSG00000233775	1	complement(32349194..32350663)	0	NaN	NaN	NaN	NaN	NaN
TSSK3	1	32351521..32364312	0.97	-0.09	-1.07	0.94	0.98	1
FAM229A	1	complement(32361270..32364278)	2.93	2.54	5.82	0.02	0.15	1
BSDC1	1	complement(32364633..32394731)	7.59	0.03	1.02	0.95	0.98	1
RN7SL122P	1	32457835..32458135	0	NaN	NaN	NaN	NaN	NaN
gene:ENSG00000254553	1	32465057..32600792	0	NaN	NaN	NaN	NaN	NaN
ZBTB8B	1	32465072..32496686	0.02	1.93	3.81	0.27	0.61	1
ZBTB8A	1	32539427..32605941	1.06	1.23	2.34	0.11	0.41	1
ZBTB8OS	1	complement(32600172..32650903)	3.58	0.37	1.29	0.58	0.83	1
Y_RNA_15	1	32639951..32640052	0	NaN	NaN	NaN	NaN	NaN
RBBP4	1	32651142..32686211	5.89	0.08	1.05	0.88	0.98	1
SYNC	1	complement(32679906..32703596)	1.95	-0.12	-1.09	0.88	0.98	1
gene:ENSG00000224409	1	complement(32717734..32725237)	0	NaN	NaN	NaN	NaN	NaN
KIAA1522	1	32741830..32774970	42.31	-1.2	-2.3	0.13	0.44	1
YARS1	1	complement(32775237..32818031)	10.65	0.12	1.08	0.85	0.96	1
S100PBP	1	32816767..32858875	2.18	0.6	1.52	0.35	0.69	1
FNDC5	1	complement(32862268..32872482)	0.04	-0.27	-1.2	0.86	0.97	1
HPCA	1	32885994..32898441	0.18	1.27	2.41	0.42	0.73	1
TMEM54	1	complement(32894594..32901438)	139.7	3.46	10.97	9.4e-06	0.000686	0.18
gene:ENSG00000287691	1	32925454..32951638	0	NaN	NaN	NaN	NaN	NaN
RNF19B	1	complement(32936445..32964809)	17.7	0.48	1.4	0.42	0.74	1
gene:ENSG00000278966	1	32973553..32974463	0	NaN	NaN	NaN	NaN	NaN
gene:ENSG00000236065	1	32987075..33032469	0	NaN	NaN	NaN	NaN	NaN
AK2	1	complement(33007986..33080996)	5.77	0.24	1.18	0.67	0.88	1
Metazoa_SRP_4	1	complement(33029232..33029576)	0	NaN	NaN	NaN	NaN	NaN
AZIN2	1	33081104..33123492	0.81	0.09	1.06	0.93	0.98	1
gene:ENSG00000278997	1	complement(33141871..33143230)	0	NaN	NaN	NaN	NaN	NaN
TRIM62	1	complement(33145399..33182059)	1.68	0.25	1.19	0.76	0.92	1
gene:ENSG00000279179	1	33162851..33166298	0	NaN	NaN	NaN	NaN	NaN
gene:ENSG00000284721	1	33194788..33200353	0	NaN	NaN	NaN	NaN	NaN
ZNF362	1	33256492..33300719	4.99	0.89	1.85	0.13	0.46	1
gene:ENSG00000270115	1	33261212..33261680	0	NaN	NaN	NaN	NaN	NaN
A3GALT2	1	complement(33306766..33321098)	0.04	-2.86	-7.27	0.14	0.47	1
gene:ENSG00000225313	1	33307348..33349245	0	NaN	NaN	NaN	NaN	NaN
PHC2	1	complement(33323623..33431095)	14.01	-0.57	-1.48	0.29	0.63	1
MIR3605	1	complement(33332393..33332492)	0	NaN	NaN	NaN	NaN	NaN
RN7SKP16	1	complement(33336566..33336864)	0	NaN	NaN	NaN	NaN	NaN
PHC2-AS1	1	33350352..33363245	0	NaN	NaN	NaN	NaN	NaN
ZSCAN20	1	33472645..33501643	0.49	0.35	1.28	0.69	0.89	1
CSMD2	1	complement(33513998..34165842)	0.18	1.56	2.95	0.25	0.6	1
HMGB4	1	33860475..33864791	0.02	-9.12	-556.17	3.35e-05	0.00181	0.64
CSMD2-AS1	1	33868953..33893726	0	NaN	NaN	NaN	NaN	NaN
C1orf94	1	34166883..34219131	0	0.28	1.21	0.93	0.98	1
gene:ENSG00000287703	1	complement(34640157..34685732)	0	NaN	NaN	NaN	NaN	NaN
MIR552	1	complement(34669599..34669694)	0	NaN	NaN	NaN	NaN	NaN
SMIM12	1	complement(34712737..34859755)	2.27	0.55	1.46	0.37	0.7	1
GJB5	1	34755047..34758512	26.2	1.19	2.27	0.16	0.5	1
GJB4	1	34759740..34762327	6.61	-0.51	-1.42	0.6	0.85	1
gene:ENSG00000255811	1	complement(34761426..34788097)	0	NaN	NaN	NaN	NaN	NaN
GJB3	1	34781214..34786369	24.29	1.2	2.3	0.16	0.49	1
GJA4	1	34792999..34795747	5.1	-1.7	-3.26	0.2	0.55	1
gene:ENSG00000230163	1	34850694..34851555	0	NaN	NaN	NaN	NaN	NaN
DLGAP3	1	complement(34865436..34929650)	1.38	5.94	61.4	0.000134	0.00521	1
gene:ENSG00000284773	1	complement(34974356..34985313)	0.53	-0.17	-1.13	0.88	0.97	1
gene:ENSG00000271741	1	complement(34981533..35031741)	0.79	-0.57	-1.49	0.59	0.84	1
TMEM35B	1	complement(34981535..34985353)	8.02	0.59	1.5	0.49	0.78	1
ZMYM6	1	complement(34986165..35031945)	1.75	0.5	1.41	0.44	0.74	1
ZMYM1	1	35032172..35115859	0.96	0.14	1.1	0.88	0.97	1
gene:ENSG00000284640	1	complement(35141515..35146435)	0	NaN	NaN	NaN	NaN	NaN
SFPQ	1	complement(35176378..35193446)	26.39	0.51	1.42	0.41	0.73	1
Y_RNA_16	1	35195969..35196062	0	NaN	NaN	NaN	NaN	NaN
ZMYM4	1	35268709..35422058	2.79	-0.57	-1.48	0.28	0.62	1
RN7SL503P	1	complement(35292196..35292498)	0	NaN	NaN	NaN	NaN	NaN
SNORA62_1	1	35310274..35310425	0	NaN	NaN	NaN	NaN	NaN
ZMYM4-AS1	1	complement(35358822..35366077)	0	NaN	NaN	NaN	NaN	NaN
Metazoa_SRP_5	1	35399997..35400319	0	NaN	NaN	NaN	NaN	NaN
KIAA0319L	1	complement(35433492..35557950)	9.21	-0.00118	-1	1	1	1
NCDN	1	35557473..35567274	3.54	0.16	1.12	0.8	0.94	1
TFAP2E-AS1	1	complement(35569807..35577771)	0	NaN	NaN	NaN	NaN	NaN
TFAP2E	1	35573314..35595328	1.66	2.22	4.67	0.03	0.23	1
PSMB2	1	complement(35599541..35641526)	14.44	1.07	2.09	0.06	0.3	1
C1orf216	1	complement(35713877..35718894)	2.19	-0.02	-1.02	0.98	0.99	1
CLSPN	1	complement(35720218..35769978)	1.7	5.27	38.47	3.41e-08	5.32e-06	0.000654
gene:ENSG00000232335	1	35739389..35743576	0	NaN	NaN	NaN	NaN	NaN
AGO4	1	35808016..35857890	3.13	0.06	1.04	0.92	0.98	1
AGO1	1	35869808..35930532	1.83	-0.73	-1.66	0.18	0.52	1
gene:ENSG00000286899	1	complement(35908980..35910872)	0	NaN	NaN	NaN	NaN	NaN
gene:ENSG00000271914	1	complement(35929720..35930115)	0	NaN	NaN	NaN	NaN	NaN
AGO3	1	35930718..36072500	0.78	-0.06	-1.04	0.91	0.98	1
gene:ENSG00000271554	1	complement(35992109..36013630)	0	NaN	NaN	NaN	NaN	NaN
TEKT2	1	36084094..36088275	36.29	-1.94	-3.83	0.21	0.55	1
ADPRS	1	36088892..36093932	20.9	1.39	2.61	0.04	0.24	1
COL8A2	1	complement(36095239..36125222)	2.23	0.35	1.28	0.71	0.9	1
TRAPPC3	1	complement(36136570..36156053)	23.31	1.19	2.28	0.03	0.22	1
MAP7D1	1	36155579..36180849	35.82	1.49	2.82	0.03	0.21	1
RN7SL131P	1	36191915..36192170	0	NaN	NaN	NaN	NaN	NaN
THRAP3	1	36224432..36305357	18.75	-0.13	-1.1	0.81	0.95	1
SH3D21	1	36306368..36329340	9.6	2.85	7.21	0.000604	0.02	1
EVA1B	1	complement(36322030..36324154)	15.51	1.54	2.92	0.06	0.32	1
gene:ENSG00000286379	1	36329630..36335406	0	NaN	NaN	NaN	NaN	NaN
STK40	1	complement(36339624..36385924)	12.2	-1.07	-2.09	0.06	0.31	1
LSM10	1	complement(36391238..36397908)	14.16	0.72	1.65	0.28	0.63	1
RNU4-27P	1	complement(36402721..36402859)	0	NaN	NaN	NaN	NaN	NaN
OSCP1	1	complement(36415827..36450451)	24.75	-2.28	-4.86	0.03	0.23	1
SNORA63C	1	complement(36418450..36418578)	0	NaN	NaN	NaN	NaN	NaN
MRPS15	1	complement(36455718..36464384)	28.46	0.58	1.49	0.31	0.65	1
CSF3R	1	complement(36466043..36483278)	3.68	-0.21	-1.16	0.86	0.97	1
gene:ENSG00000284705	1	36703953..36710582	0	NaN	NaN	NaN	NaN	NaN
gene:ENSG00000284720	1	complement(36768122..36769725)	0	NaN	NaN	NaN	NaN	NaN
gene:ENSG00000234481	1	36769812..36775768	0	NaN	NaN	NaN	NaN	NaN
GRIK3	1	complement(36795527..37034515)	0.09	-4.26	-19.16	0.00296	0.05	1
gene:ENSG00000284650	1	37133489..37136146	0	NaN	NaN	NaN	NaN	NaN
gene:ENSG00000223944	1	complement(37154761..37325100)	0	NaN	NaN	NaN	NaN	NaN
MIR4255	1	37161563..37161634	0	NaN	NaN	NaN	NaN	NaN
RNU6-636P	1	37203610..37203716	0	NaN	NaN	NaN	NaN	NaN
ZC3H12A-DT	1	complement(37350934..37474432)	0	NaN	NaN	NaN	NaN	NaN
ZC3H12A	1	37474580..37484377	37.97	-0.51	-1.43	0.49	0.78	1
MIR6732	1	37480230..37480289	0	NaN	NaN	NaN	NaN	NaN
MEAF6	1	complement(37489993..37514766)	5.66	-0.5	-1.41	0.32	0.66	1
MIR5581	1	complement(37500935..37500994)	0	NaN	NaN	NaN	NaN	NaN
SNIP1	1	complement(37534449..37554293)	2.4	0.13	1.09	0.84	0.96	1
DNALI1	1	37556919..37566857	45.04	-2.49	-5.63	0.05	0.29	1
GNL2	1	complement(37566816..37595937)	16.39	0.3	1.23	0.6	0.85	1
gene:ENSG00000284748	1	37596126..37607336	0	NaN	NaN	NaN	NaN	NaN
RSPO1	1	complement(37611350..37634892)	0.43	-4.24	-18.91	0.00604	0.08	1
C1orf109	1	complement(37681570..37692249)	1.92	-0.03	-1.02	0.97	0.99	1
CDCA8	1	37692481..37709719	2.73	2.86	7.24	0.00573	0.08	1
EPHA10	1	complement(37713880..37765133)	0.03	0.26	1.19	0.86	0.97	1
Y_RNA_17	1	complement(37737955..37738054)	0	NaN	NaN	NaN	NaN	NaN
MANEAL	1	37793847..37801137	0.52	1.32	2.49	0.24	0.59	1
gene:ENSG00000233728	1	complement(37799720..37800879)	0	NaN	NaN	NaN	NaN	NaN
YRDC	1	complement(37802945..37808208)	5.77	-0.02	-1.01	0.98	0.99	1
C1orf122	1	37806979..37809454	14.77	1.66	3.15	0.0076	0.09	1
MTF1	1	complement(37809574..37859592)	3.64	-0.22	-1.16	0.7	0.9	1
gene:ENSG00000230955	1	37860697..37861580	0	NaN	NaN	NaN	NaN	NaN
INPP5B	1	complement(37860697..37947057)	1.74	-0.86	-1.82	0.17	0.5	1
SNORA63_1	1	37884237..37884317	0	NaN	NaN	NaN	NaN	NaN
RNU6-584P	1	37885023..37885117	0	NaN	NaN	NaN	NaN	NaN
Metazoa_SRP_6	1	37953508..37953780	0	NaN	NaN	NaN	NaN	NaN
SF3A3	1	complement(37956975..37990075)	17.58	0.7	1.62	0.16	0.49	1
RNU6-510P	1	37991462..37991569	0	NaN	NaN	NaN	NaN	NaN
FHL3	1	complement(37996770..38005606)	7.22	0.98	1.98	0.24	0.58	1
UTP11	1	38009258..38024820	9.64	0.79	1.73	0.22	0.56	1
POU3F1	1	complement(38043829..38046793)	11.41	4.91	29.97	5.01e-07	5.72e-05	0.0096
MIR3659HG	1	38047314..38119025	0	NaN	NaN	NaN	NaN	NaN
MIR3659	1	38089231..38089329	0	NaN	NaN	NaN	NaN	NaN
LINC02786	1	complement(38129464..38140593)	0	NaN	NaN	NaN	NaN	NaN
gene:ENSG00000286552	1	38149544..38162545	0	NaN	NaN	NaN	NaN	NaN
gene:ENSG00000287987	1	38193619..38210340	0	NaN	NaN	NaN	NaN	NaN
LINC01343	1	complement(38209034..38214806)	0	NaN	NaN	NaN	NaN	NaN
RNU6-753P	1	38396659..38396765	0	NaN	NaN	NaN	NaN	NaN
LINC01685	1	38474825..38516520	0	NaN	NaN	NaN	NaN	NaN
gene:ENSG00000284632	1	complement(38754216..38815979)	0	NaN	NaN	NaN	NaN	NaN
RRAGC	1	complement(38838198..38859772)	11.76	1.34	2.53	0.03	0.2	1
gene:ENSG00000273637	1	complement(38839333..38874494)	0	NaN	NaN	NaN	NaN	NaN
RRAGC-DT	1	38859912..38965038	0	NaN	NaN	NaN	NaN	NaN
MYCBP	1	complement(38862493..38873368)	13.63	-0.58	-1.49	0.32	0.66	1
gene:ENSG00000274944	1	complement(38864501..38881617)	0.31	-0.7	-1.63	0.69	0.89	1
GJA9	1	complement(38874069..38881587)	0.08	-0.72	-1.65	0.66	0.87	1
RHBDL2	1	complement(38885807..38941830)	4.8	1.47	2.77	0.06	0.31	1
RNU6-605P	1	38926870..38926977	0	NaN	NaN	NaN	NaN	NaN
Y_RNA_18	1	complement(38950825..38950925)	0	NaN	NaN	NaN	NaN	NaN
AKIRIN1	1	38991276..39006059	12.46	-0.00979	-1.01	0.99	0.99	1
NDUFS5	1	39026318..39034636	224.95	2.31	4.97	0.000107	0.00438	1
MACF1	1	39081316..39487177	5.18	-0.85	-1.8	0.24	0.58	1
RNU6-608P	1	complement(39120940..39121043)	0	NaN	NaN	NaN	NaN	NaN
gene:ENSG00000287422	1	complement(39226670..39238620)	0	NaN	NaN	NaN	NaN	NaN
gene:ENSG00000226438	1	complement(39249838..39257649)	0	NaN	NaN	NaN	NaN	NaN
BMP8A	1	39491636..39529869	1.2	0.69	1.61	0.45	0.76	1
PABPC4	1	complement(39560709..39576790)	24.96	0.75	1.68	0.28	0.62	1
PABPC4-AS1	1	39565052..39573860	0	NaN	NaN	NaN	NaN	NaN
SNORA55	1	complement(39567374..39567508)	0	NaN	NaN	NaN	NaN	NaN
HEYL	1	complement(39623435..39639643)	0.93	-0.13	-1.09	0.92	0.98	1
gene:ENSG00000225903	1	39633416..39633903	0	NaN	NaN	NaN	NaN	NaN
NT5C1A	1	complement(39651229..39672107)	0.00288	-4.55	-23.5	0.02	0.18	1
HPCAL4	1	complement(39678648..39691485)	0.05	0.71	1.63	0.66	0.88	1
PPIE	1	39692182..39763914	2.4	-0.33	-1.26	0.57	0.83	1
RNU7-121P	1	complement(39723566..39723627)	0	NaN	NaN	NaN	NaN	NaN
BMP8B	1	complement(39757182..39788865)	0.7	0.75	1.69	0.49	0.78	1
OXCT2	1	complement(39769523..39771348)	0.23	-0.52	-1.43	0.7	0.9	1
BMP8B-AS1	1	39779969..39781418	0	NaN	NaN	NaN	NaN	NaN
gene:ENSG00000261798	1	39788976..39790171	0	NaN	NaN	NaN	NaN	NaN
gene:ENSG00000284719	1	39799419..39809450	0	NaN	NaN	NaN	NaN	NaN
LINC02811	1	complement(39801414..39817460)	0	NaN	NaN	NaN	NaN	NaN
TRIT1	1	complement(39838110..39883511)	2.54	-0.74	-1.67	0.26	0.6	1
Y_RNA_19	1	complement(39881566..39881678)	0	NaN	NaN	NaN	NaN	NaN
MYCL	1	complement(39895426..39902256)	2.15	1.12	2.17	0.21	0.55	1
MYCL-AS1	1	39897745..39899098	0	NaN	NaN	NaN	NaN	NaN
Y_RNA_20	1	complement(39944890..39944998)	0	NaN	NaN	NaN	NaN	NaN
MFSD2A	1	39955112..39969968	17.53	-0.8	-1.74	0.25	0.59	1
CAP1	1	40040233..40072649	77.67	0.78	1.71	0.29	0.63	1
PPT1	1	complement(40072710..40097260)	8.25	-0.34	-1.26	0.55	0.81	1
RLF	1	40161387..40240921	2.63	-0.82	-1.77	0.22	0.56	1
RNU6-1237P	1	40177843..40177949	0	NaN	NaN	NaN	NaN	NaN
TMCO2	1	40245947..40251684	0	NaN	NaN	NaN	NaN	NaN
ZMPSTE24-DT	1	complement(40256427..40257967)	0	NaN	NaN	NaN	NaN	NaN
ZMPSTE24	1	40258041..40294180	7.86	0.35	1.28	0.56	0.82	1
COL9A2	1	complement(40300489..40317813)	9.08	-1.26	-2.39	0.22	0.56	1
SMAP2	1	40344850..40423326	18.34	-1.72	-3.3	0.00517	0.07	1
gene:ENSG00000284677	1	complement(40436199..40450039)	0	NaN	NaN	NaN	NaN	NaN
ZFP69B	1	40450102..40463718	0.31	0.56	1.47	0.65	0.87	1
gene:ENSG00000260920	1	40464319..40466767	0	NaN	NaN	NaN	NaN	NaN
gene:ENSG00000279667	1	40473055..40474059	0	NaN	NaN	NaN	NaN	NaN
ZFP69	1	40477290..40496343	0.86	0.51	1.42	0.6	0.84	1
EXO5-DT	1	complement(40493157..40508661)	0	NaN	NaN	NaN	NaN	NaN
EXO5	1	40508741..40516038	1.59	0.55	1.46	0.52	0.8	1
gene:ENSG00000227278	1	complement(40514461..40515057)	0	NaN	NaN	NaN	NaN	NaN
gene:ENSG00000238186	1	complement(40515754..40517174)	0	NaN	NaN	NaN	NaN	NaN
ZNF684	1	40531573..40548167	0.78	1.32	2.5	0.23	0.57	1
gene:ENSG00000286838	1	complement(40559666..40584335)	0	NaN	NaN	NaN	NaN	NaN
RIMS3	1	complement(40620680..40665682)	3.11	3.39	10.49	0.0018	0.04	1
gene:ENSG00000287743	1	40659848..40667480	0	NaN	NaN	NaN	NaN	NaN
gene:ENSG00000237899	1	complement(40669089..40687588)	0	NaN	NaN	NaN	NaN	NaN
NFYC-AS1	1	complement(40690380..40692066)	0	NaN	NaN	NaN	NaN	NaN
NFYC	1	40691648..40771603	4.66	0.38	1.3	0.47	0.77	1
MIR30E	1	40754355..40754446	0	NaN	NaN	NaN	NaN	NaN
MIR30C1	1	40757284..40757372	0	NaN	NaN	NaN	NaN	NaN
KCNQ4	1	40783787..40840452	0.28	-1.93	-3.8	0.1	0.4	1
RN7SL326P	1	40804846..40805141	0	NaN	NaN	NaN	NaN	NaN
CITED4	1	complement(40861054..40862363)	44.22	3.27	9.65	0.000186	0.00673	1
gene:ENSG00000229528	1	40863914..40876670	0	NaN	NaN	NaN	NaN	NaN
gene:ENSG00000286668	1	40939294..40945524	0	NaN	NaN	NaN	NaN	NaN
CTPS1	1	40979300..41012565	3.19	1.01	2.01	0.13	0.45	1
SLFNL1-AS1	1	41014590..41043890	0	NaN	NaN	NaN	NaN	NaN
SLFNL1	1	complement(41015589..41023237)	0.19	-0.36	-1.29	0.76	0.93	1
SCMH1	1	complement(41027202..41242306)	3.8	-0.68	-1.6	0.3	0.64	1
gene:ENSG00000287400	1	41241772..41338644	0	NaN	NaN	NaN	NaN	NaN
SCMH1-DT	1	41242373..41284861	0	NaN	NaN	NaN	NaN	NaN
FOXO6	1	41361922..41383590	0.35	0.57	1.49	0.7	0.9	1
FOXO6-AS1	1	complement(41375004..41375669)	0	NaN	NaN	NaN	NaN	NaN
EDN2	1	complement(41478775..41484683)	4.41	-1.71	-3.28	0.22	0.56	1
HIVEP3	1	complement(41506365..42035925)	0.67	0.22	1.17	0.77	0.93	1
gene:ENSG00000230881	1	41535443..41535868	0	NaN	NaN	NaN	NaN	NaN
gene:ENSG00000284895	1	complement(41585306..41628816)	0	NaN	NaN	NaN	NaN	NaN
gene:ENSG00000287587	1	42036143..42051784	0	NaN	NaN	NaN	NaN	NaN
GUCA2B	1	42153410..42155820	0	0.28	1.21	0.93	0.98	1
GUCA2A	1	complement(42162690..42164745)	0	NaN	NaN	NaN	NaN	NaN
FOXJ3	1	complement(42176539..42335877)	4.22	-0.67	-1.59	0.22	0.57	1
gene:ENSG00000227527	1	complement(42335386..42338376)	0	NaN	NaN	NaN	NaN	NaN
RIMKLA	1	42380792..42424232	0.12	-2.06	-4.16	0.09	0.37	1
ZMYND12	1	complement(42430329..42456253)	8.88	-2.75	-6.73	0.07	0.33	1
PPCS	1	42456117..42473385	8.35	0.95	1.94	0.1	0.39	1
CCDC30	1	42463221..42657190	0.88	-1.06	-2.08	0.33	0.67	1
RNU6-536P	1	42569033..42569139	0	NaN	NaN	NaN	NaN	NaN
PPIH	1	42658335..42676758	4.53	1.38	2.6	0.01	0.11	1
gene:ENSG00000285728	1	complement(42658687..42682160)	0	NaN	NaN	NaN	NaN	NaN
gene:ENSG00000234917	1	42678735..42681659	0	NaN	NaN	NaN	NaN	NaN
YBX1	1	42682418..42703805	127.61	0.96	1.95	0.21	0.56	1
CLDN19	1	complement(42733093..42740254)	0.05	-5.14	-35.35	0.00882	0.1	1
P3H1	1	complement(42746335..42767084)	8.97	0.69	1.61	0.27	0.62	1
C1orf50	1	42767245..42779491	0.9	-0.04	-1.03	0.96	0.99	1
gene:ENSG00000283580	1	42767292..42794493	0.46	-0.31	-1.24	0.82	0.95	1
gene:ENSG00000228452	1	complement(42775813..42776790)	0	NaN	NaN	NaN	NaN	NaN
TMEM269	1	42784991..42816619	0.02	-0.54	-1.46	0.77	0.93	1
SVBP	1	complement(42807052..42817397)	12.82	1.93	3.8	0.02	0.15	1
ERMAP	1	42817122..42844991	2.93	0.76	1.69	0.27	0.61	1
ZNF691-DT	1	complement(42832522..42846422)	0	NaN	NaN	NaN	NaN	NaN
ZNF691	1	42846573..42852477	2.04	0.92	1.9	0.31	0.65	1
gene:ENSG00000288955	1	42924460..42925849	0	NaN	NaN	NaN	NaN	NaN
SLC2A1	1	complement(42925353..42958893)	123.66	0.76	1.69	0.48	0.77	1
SLC2A1-DT	1	42959049..42996814	0	NaN	NaN	NaN	NaN	NaN
gene:ENSG00000283973	1	complement(42959065..42961864)	0	NaN	NaN	NaN	NaN	NaN
RNU6-880P	1	42991438..42991544	0	NaN	NaN	NaN	NaN	NaN
U6_2	1	complement(43023549..43023637)	0	NaN	NaN	NaN	NaN	NaN
FAM183A	1	43145153..43156396	56.36	-1.8	-3.49	0.19	0.53	1
EBNA1BP2	1	complement(43164175..43270936)	22.86	0.43	1.34	0.48	0.78	1
MIR6733	1	complement(43171652..43171712)	0	NaN	NaN	NaN	NaN	NaN
CFAP57	1	43172330..43254358	7.69	-2.58	-5.96	0.1	0.4	1
TMEM125	1	43269983..43274002	8.94	-1.1	-2.14	0.26	0.6	1
C1orf210	1	complement(43281877..43285617)	4.36	-0.33	-1.26	0.74	0.92	1
TIE1	1	43300982..43323108	4.98	0.66	1.58	0.58	0.83	1
MPL	1	43337818..43354466	0.13	0.15	1.11	0.91	0.98	1
gene:ENSG00000287113	1	complement(43348288..43348844)	0	NaN	NaN	NaN	NaN	NaN
CDC20-DT	1	complement(43354684..43358676)	0	NaN	NaN	NaN	NaN	NaN
CDC20	1	43358981..43363203	16.86	2.36	5.15	0.00206	0.04	1
ELOVL1	1	complement(43363398..43368074)	42.33	1.36	2.56	0.03	0.21	1
MIR6734	1	complement(43364648..43364715)	0	NaN	NaN	NaN	NaN	NaN
gene:ENSG00000288772	1	43368208..43368608	0	NaN	NaN	NaN	NaN	NaN
MED8	1	complement(43383917..43389808)	12.35	0.65	1.57	0.28	0.63	1
MED8-AS1	1	43385113..43389155	0	NaN	NaN	NaN	NaN	NaN
SZT2	1	43389882..43454247	2.45	-0.26	-1.19	0.64	0.87	1
SZT2-AS1	1	complement(43447776..43448644)	0	NaN	NaN	NaN	NaN	NaN
MIR6735	1	43448539..43448611	0	NaN	NaN	NaN	NaN	NaN
HYI	1	complement(43450989..43453989)	5.35	0.32	1.25	0.63	0.86	1
HYI-AS1	1	43453927..43456995	0	NaN	NaN	NaN	NaN	NaN
PTPRF	1	43525187..43623666	38.96	0.31	1.24	0.71	0.9	1
KDM4A	1	43650149..43705518	7.32	0.37	1.29	0.49	0.78	1
gene:ENSG00000284989	1	43650149..43931014	0.00582	3.3	9.82	0.24	0.59	1
KDM4A-AS1	1	complement(43685123..43708138)	0	NaN	NaN	NaN	NaN	NaN
ST3GAL3	1	43705824..43931165	0.54	0.7	1.62	0.38	0.71	1
ST3GAL3-AS1	1	complement(43709392..43727343)	0	NaN	NaN	NaN	NaN	NaN
U6_3	1	43716467..43716556	0	NaN	NaN	NaN	NaN	NaN
MIR6079	1	43838622..43838683	0	NaN	NaN	NaN	NaN	NaN
ARTN	1	43933320..43937240	5.74	2.94	7.7	0.00618	0.08	1
LINC02918	1	complement(43937918..43940781)	0	NaN	NaN	NaN	NaN	NaN
gene:ENSG00000288573	1	complement(43944355..43946601)	0	NaN	NaN	NaN	NaN	NaN
IPO13	1	43946950..43968022	7.57	0.37	1.3	0.5	0.79	1
gene:ENSG00000285649	1	complement(43968351..43974821)	0	NaN	NaN	NaN	NaN	NaN
DPH2	1	43970000..43973369	4.71	0.56	1.47	0.4	0.72	1
ATP6V0B	1	43974487..43978295	25.2	0.43	1.34	0.43	0.74	1
B4GALT2	1	43978943..43991170	9.22	1.3	2.46	0.02	0.17	1
CCDC24	1	43991359..43996528	5.55	-0.42	-1.33	0.66	0.88	1
SLC6A9	1	complement(43991500..44031467)	4.2	0.56	1.47	0.44	0.74	1
gene:ENSG00000230615	1	44030414..44115913	0	NaN	NaN	NaN	NaN	NaN
RN7SL479P	1	complement(44117098..44117397)	0	NaN	NaN	NaN	NaN	NaN
KLF17	1	44118821..44135140	0.03	3.25	9.52	0.21	0.55	1
KLF18	1	complement(44137821..44141631)	0	NaN	NaN	NaN	NaN	NaN
Y_RNA_21	1	complement(44153385..44153480)	0	NaN	NaN	NaN	NaN	NaN
DMAP1	1	44213455..44220681	10.79	0.97	1.96	0.09	0.37	1
ERI3	1	complement(44221070..44355260)	5.86	-0.13	-1.1	0.83	0.96	1
ERI3-IT1	1	complement(44243408..44244273)	0	NaN	NaN	NaN	NaN	NaN
RNU6-369P	1	44390722..44390823	0	NaN	NaN	NaN	NaN	NaN
RNF220	1	44405194..44651724	9.14	0.73	1.66	0.17	0.51	1
MIR5584	1	44545493..44545552	0	NaN	NaN	NaN	NaN	NaN
TMEM53	1	complement(44635238..44674481)	2.26	0.00683	1	0.99	1	1
ARMH1	1	44674692..44725591	5.17	-0.88	-1.84	0.52	0.8	1
RNU5F-1	1	complement(44721786..44721902)	0	NaN	NaN	NaN	NaN	NaN
RNU5D-1	1	complement(44731055..44731170)	0	NaN	NaN	NaN	NaN	NaN
KIF2C	1	44739818..44767767	3.41	2.75	6.72	0.00177	0.03	1
gene:ENSG00000225721	1	complement(44759037..44775810)	0	NaN	NaN	NaN	NaN	NaN
RPS8	1	44775251..44778779	710.14	0.61	1.53	0.43	0.74	1
SNORD55	1	44775864..44775943	0	NaN	NaN	NaN	NaN	NaN
SNORD46	1	44776490..44776593	0	NaN	NaN	NaN	NaN	NaN
SNORD38A	1	44777843..44777912	0	NaN	NaN	NaN	NaN	NaN
SNORD38B_1	1	44778390..44778456	0	NaN	NaN	NaN	NaN	NaN
SNORD38B_2	1	44778390..44778458	0	NaN	NaN	NaN	NaN	NaN
BEST4	1	complement(44783585..44788170)	6.44	-0.02	-1.02	0.99	1	1
PLK3	1	44800377..44805990	7.86	0.1	1.07	0.89	0.98	1
DYNLT4	1	complement(44805893..44807351)	8.07	-0.61	-1.52	0.68	0.89	1
BTBD19	1	44808523..44815585	2.61	1.45	2.72	0.1	0.4	1
PTCH2	1	complement(44819844..44843253)	0.74	-2.73	-6.62	0.01	0.13	1
RNU5E-6P	1	complement(44819883..44819997)	0	NaN	NaN	NaN	NaN	NaN
EIF2B3	1	complement(44850522..44986722)	4.39	0.17	1.13	0.81	0.95	1
HECTD3	1	complement(45002540..45011324)	8.39	1.11	2.17	0.04	0.26	1
UROD	1	45010950..45015575	8.62	0.54	1.45	0.31	0.65	1
ZSWIM5	1	complement(45016399..45306209)	0.16	0.0068	1	1	1	1
LINC01144	1	45303910..45305619	0	NaN	NaN	NaN	NaN	NaN
HPDL	1	45326895..45328710	0.51	-0.23	-1.18	0.84	0.96	1
MUTYH	1	complement(45329163..45340893)	1.56	0.52	1.43	0.47	0.77	1
gene:ENSG00000288208	1	complement(45329262..45491155)	0.06	1.73	3.33	0.42	0.74	1
TOE1	1	45340052..45343973	2.11	-0.25	-1.19	0.77	0.93	1
TESK2	1	complement(45343883..45491163)	1.54	-0.08	-1.06	0.92	0.98	1
CCDC163	1	complement(45493866..45500079)	0.58	-1.68	-3.21	0.14	0.47	1
MMACHC	1	45500300..45513382	1.04	-1.05	-2.06	0.16	0.49	1
PRDX1	1	complement(45510914..45542732)	149.56	-2.93	-7.61	0.000446	0.01	1
AKR1A1	1	45550543..45570049	23.6	0.39	1.31	0.52	0.8	1
gene:ENSG00000289407	1	complement(45583238..45583933)	0	NaN	NaN	NaN	NaN	NaN
NASP	1	45583846..45618904	14.17	0.45	1.37	0.39	0.72	1
CCDC17	1	complement(45620044..45624057)	88.94	-1.88	-3.68	0.22	0.57	1
GPBP1L1	1	complement(45627304..45688113)	14.61	-0.36	-1.28	0.5	0.78	1
TMEM69	1	45688181..45694436	8.41	0.7	1.63	0.31	0.65	1
IPP	1	complement(45694324..45750653)	1.38	-0.74	-1.67	0.41	0.73	1
gene:ENSG00000230896	1	complement(45694684..45697075)	0	NaN	NaN	NaN	NaN	NaN
MAST2	1	45786987..46036122	5.31	-0.41	-1.33	0.5	0.79	1
PIK3R3	1	complement(46040140..46133036)	5.17	-1.17	-2.26	0.1	0.4	1
P3R3URF-PIK3R3	1	complement(46043661..46176488)	0.09	-6.06	-66.82	0.01	0.12	1
gene:ENSG00000226957	1	46046818..46048368	0	NaN	NaN	NaN	NaN	NaN
gene:ENSG00000227857	1	46134531..46139081	0	NaN	NaN	NaN	NaN	NaN
TSPAN1	1	46175073..46185962	613.44	-1.69	-3.23	0.22	0.56	1
P3R3URF	1	complement(46175486..46176488)	0	NaN	NaN	NaN	NaN	NaN
POMGNT1	1	complement(46188683..46220305)	5.54	0.16	1.11	0.78	0.93	1
LURAP1	1	46203334..46221256	1.14	-0.85	-1.8	0.42	0.74	1
RAD54L	1	46246461..46278480	1.31	2.32	4.99	0.02	0.19	1
LRRC41	1	complement(46261196..46303616)	5.6	-0.28	-1.21	0.58	0.84	1
UQCRH	1	46303698..46316776	105.42	1.33	2.51	0.02	0.17	1
NSUN4	1	46340789..46365152	2.17	0.11	1.08	0.85	0.96	1
FAAH	1	46394317..46413848	5.5	0.06	1.04	0.94	0.98	1
LINC01398	1	complement(46446600..46451317)	0	NaN	NaN	NaN	NaN	NaN
DMBX1	1	46489836..46516216	0.1	3.64	12.5	0.05	0.27	1
TMEM275	1	complement(46532166..46543969)	0	NaN	NaN	NaN	NaN	NaN
MKNK1-AS1	1	46538611..46570255	0	NaN	NaN	NaN	NaN	NaN
KNCN	1	complement(46545641..46551647)	0.1	-3.22	-9.33	0.13	0.44	1
MKNK1	1	complement(46557407..46616843)	8.14	0.75	1.68	0.21	0.55	1
MOB3C	1	complement(46607719..46616811)	3.3	0.35	1.28	0.54	0.81	1
ATPAF1	1	complement(46632737..46673867)	2.97	-0.25	-1.19	0.68	0.89	1
TEX38	1	46668855..46673594	0.05	-4.87	-29.17	0.03	0.22	1
EFCAB14-AS1	1	46674036..46692098	0	NaN	NaN	NaN	NaN	NaN
EFCAB14	1	complement(46674659..46719146)	7.99	-1.18	-2.27	0.02	0.17	1
CYP4B1	1	46757838..46819413	54.48	-1.53	-2.9	0.22	0.56	1
CYP4A11	1	complement(46929177..46941484)	0.05	-2.25	-4.76	0.2	0.54	1
CYP4X1	1	47023669..47050751	12.82	-2.26	-4.79	0.03	0.19	1
CYP4Z1	1	47067231..47118318	0.45	-1.14	-2.2	0.43	0.74	1
CYP4A22-AS1	1	complement(47096653..47179271)	0	NaN	NaN	NaN	NaN	NaN
CYP4A22	1	47137435..47149727	0.03	-3.44	-10.87	0.06	0.3	1
LINC00853	1	47179250..47180339	0	NaN	NaN	NaN	NaN	NaN
PDZK1IP1	1	complement(47183582..47191044)	113.7	3.72	13.17	0.000165	0.00614	1
TAL1	1	complement(47216290..47232225)	0.81	1.17	2.25	0.34	0.67	1
gene:ENSG00000226252	1	47225797..47230750	0	NaN	NaN	NaN	NaN	NaN
STIL	1	complement(47250139..47314892)	0.86	-0.27	-1.2	0.75	0.92	1
CMPK1	1	47333790..47378839	19.58	0.44	1.36	0.46	0.76	1
LINC01389	1	complement(47380928..47408477)	0	NaN	NaN	NaN	NaN	NaN
FOXE3	1	47416285..47418052	0.02	1.01	2.01	0.68	0.89	1
FOXD2-AS1	1	complement(47432133..47434641)	0	NaN	NaN	NaN	NaN	NaN
FOXD2	1	47438044..47440691	0.17	-1.66	-3.17	0.26	0.61	1
LINC01738	1	47688463..47704029	0	NaN	NaN	NaN	NaN	NaN
TRABD2B	1	complement(47760528..47997385)	0.51	-1.09	-2.12	0.39	0.72	1
gene:ENSG00000223814	1	complement(47761132..47765547)	0	NaN	NaN	NaN	NaN	NaN
gene:ENSG00000225028	1	47818066..47820237	0	NaN	NaN	NaN	NaN	NaN
LINC02794	1	48050659..48091736	0	NaN	NaN	NaN	NaN	NaN
gene:ENSG00000231413	1	complement(48078787..48082196)	0	NaN	NaN	NaN	NaN	NaN
gene:ENSG00000279096	1	48102068..48104736	0	NaN	NaN	NaN	NaN	NaN
gene:ENSG00000223720	1	48172972..48206857	0	NaN	NaN	NaN	NaN	NaN
SLC5A9	1	48222685..48248644	0.13	-0.08	-1.06	0.96	0.99	1
gene:ENSG00000272491	1	complement(48227888..48229561)	0	NaN	NaN	NaN	NaN	NaN
gene:ENSG00000279214	1	complement(48262230..48263179)	0	NaN	NaN	NaN	NaN	NaN
SPATA6	1	complement(48295373..48472208)	5.43	-3.01	-8.04	0.00142	0.03	1
RNU6-723P	1	48344209..48344315	0	NaN	NaN	NaN	NaN	NaN
RNU4-61P	1	48447936..48448042	0	NaN	NaN	NaN	NaN	NaN
AGBL4	1	complement(48532854..50023954)	0.43	-2.44	-5.42	0.19	0.53	1
gene:ENSG00000287661	1	48552991..48558106	0	NaN	NaN	NaN	NaN	NaN
BEND5	1	complement(48727519..48776969)	1.85	0.55	1.46	0.7	0.89	1
gene:ENSG00000286597	1	48926021..48936734	0	NaN	NaN	NaN	NaN	NaN
gene:ENSG00000229846	1	49025595..49187585	0	NaN	NaN	NaN	NaN	NaN
AGBL4-AS1	1	49257411..49269285	0	NaN	NaN	NaN	NaN	NaN
AGBL4-IT1	1	complement(49374201..49472085)	0	NaN	NaN	NaN	NaN	NaN
gene:ENSG00000279324	1	49994318..49996218	0	NaN	NaN	NaN	NaN	NaN
ELAVL4	1	50024029..50203772	0.03	1.99	3.97	0.28	0.63	1
ELAVL4-AS1	1	complement(50174306..50175868)	0	NaN	NaN	NaN	NaN	NaN
gene:ENSG00000233407	1	complement(50206084..50223127)	0	NaN	NaN	NaN	NaN	NaN
LINC02808	1	complement(50229662..50321192)	0	NaN	NaN	NaN	NaN	NaN
gene:ENSG00000284645	1	50252569..50258994	0	NaN	NaN	NaN	NaN	NaN
DMRTA2	1	complement(50417550..50423443)	1.66	0.24	1.18	0.83	0.96	1
gene:ENSG00000284700	1	50423609..50425316	0	NaN	NaN	NaN	NaN	NaN
FAF1	1	complement(50437028..50960267)	2.95	-0.64	-1.56	0.25	0.59	1
FAF1-AS1	1	50461469..50471150	0	NaN	NaN	NaN	NaN	NaN
RNU6-1026P	1	50582404..50582511	0	NaN	NaN	NaN	NaN	NaN
CDKN2C	1	50960745..50974634	2.6	0.7	1.62	0.39	0.72	1
MIR4421	1	51059837..51059905	0	NaN	NaN	NaN	NaN	NaN
MIR6500	1	51060018..51060103	0	NaN	NaN	NaN	NaN	NaN
C1orf185	1	51102221..51148086	0	NaN	NaN	NaN	NaN	NaN
Y_RNA_22	1	51107222..51107331	0	NaN	NaN	NaN	NaN	NaN
LINC01562	1	complement(51195095..51235096)	0	NaN	NaN	NaN	NaN	NaN
RNF11	1	51236273..51273447	15.61	0.19	1.14	0.73	0.91	1
gene:ENSG00000236434	1	complement(51264916..51266074)	0	NaN	NaN	NaN	NaN	NaN
TTC39A	1	complement(51287258..51345116)	1.71	-0.36	-1.29	0.67	0.88	1
TTC39A-AS1	1	51329654..51335324	0	NaN	NaN	NaN	NaN	NaN
EPS15	1	complement(51354263..51519266)	4.54	-0.83	-1.78	0.13	0.44	1
RNU6-877P	1	51382308..51382414	0	NaN	NaN	NaN	NaN	NaN
gene:ENSG00000238140	1	51461721..51463416	0	NaN	NaN	NaN	NaN	NaN
EPS15-AS1	1	51518309..51561629	0	NaN	NaN	NaN	NaN	NaN
RNU6-1281P	1	complement(51538625..51538729)	0	NaN	NaN	NaN	NaN	NaN
OSBPL9	1	51577179..51798427	4.38	-0.44	-1.36	0.39	0.72	1
gene:ENSG00000212624	1	complement(51724775..51724896)	0	NaN	NaN	NaN	NaN	NaN
NRDC	1	complement(51789191..51878805)	16.64	0.00366	1	0.99	1	1
gene:ENSG00000266993	1	51793934..51799154	0	NaN	NaN	NaN	NaN	NaN
gene:ENSG00000272175	1	51801028..51801307	0	NaN	NaN	NaN	NaN	NaN
MIR761	1	complement(51836344..51836402)	0	NaN	NaN	NaN	NaN	NaN
RAB3B	1	complement(51907956..51990700)	0.49	-1.34	-2.54	0.21	0.56	1
RN7SL290P	1	51995740..51996039	0	NaN	NaN	NaN	NaN	NaN
TXNDC12	1	complement(52020131..52055191)	13.3	0.11	1.08	0.84	0.96	1
gene:ENSG00000285839	1	complement(52020153..52033350)	0.02	4.14	17.58	0.24	0.59	1
KTI12	1	complement(52032103..52033810)	2.78	0.11	1.08	0.9	0.98	1
gene:ENSG00000223390	1	52033391..52044279	0	NaN	NaN	NaN	NaN	NaN
TXNDC12-AS1	1	52050918..52052683	0	NaN	NaN	NaN	NaN	NaN
BTF3L4	1	52056199..52090716	4.56	0.06	1.04	0.91	0.98	1
ZFYVE9	1	52142089..52348671	1.86	-0.4	-1.32	0.51	0.79	1
RN7SL788P	1	52150104..52150419	0	NaN	NaN	NaN	NaN	NaN
CC2D1B	1	complement(52345723..52366205)	5.73	0.56	1.47	0.3	0.64	1
gene:ENSG00000272100	1	52353487..52353877	0	NaN	NaN	NaN	NaN	NaN
gene:ENSG00000287078	1	52365443..52367865	0	NaN	NaN	NaN	NaN	NaN
ORC1	1	complement(52372829..52404423)	0.7	2.3	4.93	0.05	0.29	1
PRPF38A	1	52404602..52420836	4.98	0.29	1.22	0.57	0.83	1
TUT4	1	complement(52408282..52553487)	2.15	-1.14	-2.2	0.06	0.31	1
gene:ENSG00000272371	1	52554818..52555273	0	NaN	NaN	NaN	NaN	NaN
GPX7	1	52602371..52609051	3.48	0.64	1.56	0.52	0.8	1
SHISAL2A	1	52633168..52669683	0.19	1.76	3.39	0.4	0.72	1
COA7	1	complement(52684449..52698347)	3.06	0.81	1.75	0.26	0.61	1
RN7SL62P	1	52714399..52714695	0	NaN	NaN	NaN	NaN	NaN
ZYG11B	1	52726453..52827336	1.73	-0.2	-1.15	0.74	0.92	1
RNU2-30P	1	52754322..52754462	0	NaN	NaN	NaN	NaN	NaN
RNU6-969P	1	complement(52805108..52805212)	0	NaN	NaN	NaN	NaN	NaN
ZYG11A	1	52842511..52894998	0.06	0.63	1.55	0.65	0.87	1
gene:ENSG00000242391	1	complement(52881216..52881730)	0	NaN	NaN	NaN	NaN	NaN
ECHDC2	1	complement(52895910..52927212)	7.63	0.69	1.61	0.3	0.64	1
SCP2	1	52927276..53051698	6.13	0.09	1.07	0.87	0.97	1
gene:ENSG00000264834	1	52928674..52928772	0	NaN	NaN	NaN	NaN	NaN
gene:ENSG00000266188	1	52934930..52935017	0	NaN	NaN	NaN	NaN	NaN
gene:ENSG00000265815	1	52940314..52940413	0	NaN	NaN	NaN	NaN	NaN
PODN	1	53062052..53085501	7.64	-5.43	-42.97	2.14e-05	0.00131	0.41
gene:ENSG00000232993	1	complement(53069938..53085502)	0	NaN	NaN	NaN	NaN	NaN
SLC1A7	1	complement(53087179..53142638)	0.1	-5.56	-47.08	0.00248	0.04	1
gene:ENSG00000235563	1	53114576..53118609	0	NaN	NaN	NaN	NaN	NaN
CPT2	1	53196792..53214197	4.31	-0.11	-1.08	0.87	0.97	1
gene:ENSG00000236723	1	complement(53209783..53213775)	0	NaN	NaN	NaN	NaN	NaN
CZIB	1	complement(53214099..53220634)	14.74	1.02	2.02	0.09	0.39	1
CZIB-DT	1	53220663..53224253	0	NaN	NaN	NaN	NaN	NaN
MAGOH	1	complement(53226900..53238518)	47.78	1.52	2.87	0.00784	0.09	1
MAGOH-DT	1	53238550..53246482	0	NaN	NaN	NaN	NaN	NaN
LRP8	1	complement(53242364..53328469)	1.72	-0.58	-1.49	0.47	0.77	1
gene:ENSG00000234578	1	53267935..53268601	0	NaN	NaN	NaN	NaN	NaN
gene:ENSG00000228838	1	53288024..53289706	0	NaN	NaN	NaN	NaN	NaN
gene:ENSG00000232762	1	53304536..53307462	0	NaN	NaN	NaN	NaN	NaN
LRP8-DT	1	53328233..53336509	0	NaN	NaN	NaN	NaN	NaN
gene:ENSG00000285954	1	53344031..53365473	0	NaN	NaN	NaN	NaN	NaN
gene:ENSG00000226938	1	complement(53348488..53349233)	0	NaN	NaN	NaN	NaN	NaN
LINC02812	1	complement(53366656..53368245)	0	NaN	NaN	NaN	NaN	NaN
DMRTB1	1	53459399..53467488	0.00511	-1.67	-3.19	0.42	0.74	1
GLIS1	1	complement(53506237..53739164)	0.15	-0.23	-1.18	0.88	0.98	1
RNU7-95P	1	complement(53688749..53688812)	0	NaN	NaN	NaN	NaN	NaN
NDC1	1	complement(53765478..53838463)	2.11	0.34	1.27	0.61	0.86	1
gene:ENSG00000201003	1	complement(53771018..53771153)	0	NaN	NaN	NaN	NaN	NaN
YIPF1	1	complement(53851719..53889798)	7.61	-0.26	-1.2	0.68	0.89	1
DIO1	1	53891239..53911086	2.3	-3.69	-12.88	0.03	0.21	1
HSPB11	1	complement(53916574..53945699)	6.79	0.14	1.1	0.83	0.96	1
LRRC42	1	53946085..53968168	8.61	-0.42	-1.34	0.53	0.8	1
LDLRAD1	1	complement(54007298..54018186)	43.52	-2.45	-5.45	0.1	0.4	1
TMEM59	1	complement(54026681..54053504)	17.09	-0.75	-1.68	0.25	0.59	1
gene:ENSG00000280378	1	complement(54033126..54034880)	0	NaN	NaN	NaN	NaN	NaN
TCEANC2	1	54053584..54112519	0.79	-0.15	-1.11	0.82	0.95	1
MIR4781	1	54054079..54054154	0	NaN	NaN	NaN	NaN	NaN
gene:ENSG00000256407	1	complement(54132686..54200073)	0.00496	-1.79	-3.46	0.43	0.74	1
CDCP2	1	complement(54132968..54153770)	0.01	-1.64	-3.11	0.37	0.7	1
gene:ENSG00000280425	1	54137746..54142980	0	NaN	NaN	NaN	NaN	NaN
CYB5RL	1	complement(54169651..54200036)	0.41	-0.13	-1.09	0.88	0.98	1
MRPL37	1	54184041..54225464	20.82	1.04	2.06	0.09	0.38	1
SSBP3	1	complement(54225433..54413479)	10.07	0.18	1.13	0.73	0.91	1
SSBP3-AS1	1	54236440..54239063	0	NaN	NaN	NaN	NaN	NaN
gene:ENSG00000225632	1	54285405..54287371	0	NaN	NaN	NaN	NaN	NaN
gene:ENSG00000232245	1	54416256..54420860	0	NaN	NaN	NaN	NaN	NaN
gene:ENSG00000287582	1	54514417..54517383	0	NaN	NaN	NaN	NaN	NaN
LINC02784	1	complement(54516412..54517259)	0	NaN	NaN	NaN	NaN	NaN
ACOT11	1	54542257..54639192	1.14	-0.1	-1.07	0.9	0.98	1
FAM151A	1	complement(54609181..54623556)	0.03	0.39	1.31	0.85	0.96	1
gene:ENSG00000230728	1	complement(54621477..54628438)	0	NaN	NaN	NaN	NaN	NaN
MROH7	1	54641754..54710266	1.27	-0.45	-1.36	0.7	0.9	1
MROH7-TTC4	1	54641786..54742308	0.72	-2.33	-5.04	0.11	0.42	1
TTC4	1	54715861..54742657	7.84	0.96	1.95	0.12	0.42	1
PARS2	1	complement(54756898..54764523)	0.74	-0.48	-1.4	0.63	0.86	1
TTC22	1	complement(54779712..54801323)	6.76	1.51	2.84	0.1	0.39	1
gene:ENSG00000237453	1	54792885..54794905	0	NaN	NaN	NaN	NaN	NaN
LEXM	1	54806063..54842252	0.15	-0.75	-1.68	0.67	0.88	1
DHCR24	1	complement(54849627..54887195)	41.61	-0.23	-1.17	0.78	0.93	1
gene:ENSG00000287724	1	54874672..54883664	0	NaN	NaN	NaN	NaN	NaN
gene:ENSG00000242396	1	54886812..54974458	0	NaN	NaN	NaN	NaN	NaN
DHCR24-DT	1	54887563..54888850	0	NaN	NaN	NaN	NaN	NaN
gene:ENSG00000284601	1	complement(54974900..54980464)	0	NaN	NaN	NaN	NaN	NaN
TMEM61	1	54980628..54992288	2.85	-1.36	-2.57	0.25	0.59	1
gene:ENSG00000233271	1	complement(54980950..54992274)	0	NaN	NaN	NaN	NaN	NaN
BSND	1	54998933..55017172	0.15	-2.13	-4.37	0.23	0.57	1
PCSK9	1	55039447..55064852	0.82	3.52	11.51	0.04	0.25	1
USP24	1	complement(55066359..55215364)	2.8	-0.76	-1.69	0.16	0.5	1
MIR4422HG	1	55217645..55324691	0	NaN	NaN	NaN	NaN	NaN
MIR4422	1	55225641..55225723	0	NaN	NaN	NaN	NaN	NaN
gene:ENSG00000234810	1	55329288..56070513	0	NaN	NaN	NaN	NaN	NaN
RN7SKP291	1	complement(55376526..55376852)	0	NaN	NaN	NaN	NaN	NaN
RNU6-830P	1	55398514..55398620	0	NaN	NaN	NaN	NaN	NaN
Y_RNA_23	1	complement(55484871..55484972)	0	NaN	NaN	NaN	NaN	NaN
LINC01755	1	55868254..55950119	0	NaN	NaN	NaN	NaN	NaN
LINC01753	1	complement(55915603..55944980)	0	NaN	NaN	NaN	NaN	NaN
gene:ENSG00000235612	1	56145721..56155224	0	NaN	NaN	NaN	NaN	NaN
gene:ENSG00000260971	1	complement(56154545..56477687)	0	NaN	NaN	NaN	NaN	NaN
gene:ENSG00000284686	1	complement(56173433..56524495)	0.07	-1.48	-2.79	0.4	0.72	1
LINC01767	1	56414935..56417137	0	NaN	NaN	NaN	NaN	NaN
PLPP3	1	complement(56494761..56645301)	16.09	-2.04	-4.1	0.00379	0.06	1
PRKAA2	1	56645314..56715335	0.56	-1.82	-3.54	0.08	0.36	1
FYB2	1	complement(56718789..56819696)	1.6	-0.66	-1.58	0.67	0.88	1
gene:ENSG00000229913	1	complement(56823679..56826920)	0	NaN	NaN	NaN	NaN	NaN
C8A	1	56854768..56918223	0.01	-0.88	-1.85	0.64	0.87	1
C8B	1	complement(56929207..56974383)	0.05	-0.16	-1.12	0.93	0.98	1
gene:ENSG00000236341	1	56963886..56996757	0	NaN	NaN	NaN	NaN	NaN
DAB1	1	complement(56994778..58546734)	0.13	-1.03	-2.05	0.46	0.76	1
gene:ENSG00000227935	1	57386576..57387450	0	NaN	NaN	NaN	NaN	NaN
DAB1-AS1	1	57860532..57880905	0	NaN	NaN	NaN	NaN	NaN
gene:ENSG00000235038	1	58060139..58080274	0	NaN	NaN	NaN	NaN	NaN
OMA1	1	complement(58415384..58546802)	2.2	-1.14	-2.21	0.14	0.47	1
gene:ENSG00000286918	1	58546168..58563897	0	NaN	NaN	NaN	NaN	NaN
RN7SL713P	1	complement(58565631..58565932)	0	NaN	NaN	NaN	NaN	NaN
TACSTD2	1	complement(58575433..58577252)	262.5	1.04	2.06	0.28	0.62	1
MYSM1	1	complement(58643440..58700077)	1.86	-0.1	-1.07	0.88	0.97	1
gene:ENSG00000283445	1	58715609..58771295	0	NaN	NaN	NaN	NaN	NaN
JUN	1	complement(58776845..58784048)	310.88	2.38	5.2	0.01	0.12	1
LINC01135	1	58784384..58901109	0	NaN	NaN	NaN	NaN	NaN
gene:ENSG00000272226	1	complement(58812808..58813342)	0	NaN	NaN	NaN	NaN	NaN
gene:ENSG00000231740	1	complement(58838448..58851254)	0	NaN	NaN	NaN	NaN	NaN
LINC02777	1	complement(58882868..58931897)	0	NaN	NaN	NaN	NaN	NaN
LINC01358	1	58933643..59240555	0	NaN	NaN	NaN	NaN	NaN
gene:ENSG00000241042	1	complement(59054397..59056049)	0	NaN	NaN	NaN	NaN	NaN
gene:ENSG00000235215	1	complement(59055999..59078116)	0	NaN	NaN	NaN	NaN	NaN
FGGY-DT	1	complement(59131932..59296491)	0	NaN	NaN	NaN	NaN	NaN
gene:ENSG00000270457	1	complement(59289303..59289640)	0	NaN	NaN	NaN	NaN	NaN
FGGY	1	59296638..59810647	0.58	-0.25	-1.19	0.77	0.93	1
MIR4711	1	complement(59733227..59733296)	0	NaN	NaN	NaN	NaN	NaN
gene:ENSG00000226883	1	complement(59754747..59789182)	0	NaN	NaN	NaN	NaN	NaN
HOOK1	1	59814786..59876322	3.32	0.1	1.07	0.9	0.98	1
CYP2J2	1	complement(59893308..59926773)	3.01	-0.54	-1.46	0.61	0.85	1
RN7SL475P	1	complement(59974757..59975054)	0	NaN	NaN	NaN	NaN	NaN
C1orf87	1	complement(59987269..60073770)	15.53	-2.6	-6.07	0.16	0.49	1
LINC02778	1	60114875..60149784	0	NaN	NaN	NaN	NaN	NaN
LINC01748	1	complement(60515716..60640507)	0	NaN	NaN	NaN	NaN	NaN
gene:ENSG00000231252	1	complement(60659631..60868009)	0	NaN	NaN	NaN	NaN	NaN
NFIA	1	60865259..61462788	2.87	-0.52	-1.43	0.42	0.74	1
NFIA-AS2	1	complement(60912675..61056885)	0	NaN	NaN	NaN	NaN	NaN
NFIA-AS1	1	complement(61248945..61253510)	0	NaN	NaN	NaN	NaN	NaN
gene:ENSG00000284808	1	61481087..61533271	0	NaN	NaN	NaN	NaN	NaN
gene:ENSG00000287224	1	complement(61588049..61589904)	0	NaN	NaN	NaN	NaN	NaN
TM2D1	1	complement(61681046..61725423)	2.32	0.16	1.12	0.8	0.94	1
PATJ-DT	1	complement(61741998..61742424)	0	NaN	NaN	NaN	NaN	NaN
PATJ	1	61742477..62178675	3.15	-0.49	-1.4	0.41	0.73	1
RNU6-414P	1	61816419..61816522	0	NaN	NaN	NaN	NaN	NaN
RNU6-1177P	1	61852499..61852602	0	NaN	NaN	NaN	NaN	NaN
RN7SL180P	1	62072448..62072741	0	NaN	NaN	NaN	NaN	NaN
MIR3116-1	1	62078786..62078859	0	NaN	NaN	NaN	NaN	NaN
MIR3116-2	1	complement(62078789..62078856)	0	NaN	NaN	NaN	NaN	NaN
L1TD1	1	62194849..62212328	0.18	0.91	1.87	0.57	0.83	1
Y_RNA_24	1	62211557..62211666	0	NaN	NaN	NaN	NaN	NaN
KANK4	1	complement(62236165..62319434)	1.13	2.21	4.62	0.1	0.39	1
RNU6-371P	1	complement(62298149..62298256)	0	NaN	NaN	NaN	NaN	NaN
USP1	1	62436297..62451804	4.9	0.52	1.43	0.35	0.69	1
DOCK7	1	complement(62454298..62688386)	1.07	-0.74	-1.67	0.23	0.57	1
ANGPTL3	1	62597520..62606313	0.00818	-1.34	-2.54	0.54	0.81	1
gene:ENSG00000278967	1	62607766..62609584	0	NaN	NaN	NaN	NaN	NaN
DOCK7-DT	1	62688482..62710694	0	NaN	NaN	NaN	NaN	NaN
ATG4C	1	62784132..62865516	1.2	0.81	1.76	0.38	0.71	1
gene:ENSG00000234318	1	62896009..62901639	0	NaN	NaN	NaN	NaN	NaN
LINC01739	1	complement(62975751..63022504)	0	NaN	NaN	NaN	NaN	NaN
gene:ENSG00000286455	1	63011197..63018614	0	NaN	NaN	NaN	NaN	NaN
gene:ENSG00000227485	1	63024207..63025658	0	NaN	NaN	NaN	NaN	NaN
gene:ENSG00000229225	1	complement(63078081..63079031)	0	NaN	NaN	NaN	NaN	NaN
gene:ENSG00000203605	1	63139250..63163153	0	NaN	NaN	NaN	NaN	NaN
LINC00466	1	complement(63159083..63317274)	0	NaN	NaN	NaN	NaN	NaN
gene:ENSG00000228734	1	63249920..63251771	0	NaN	NaN	NaN	NaN	NaN
FOXD3-AS1	1	complement(63320878..63324441)	0	NaN	NaN	NaN	NaN	NaN
FOXD3	1	63322567..63325128	0.07	-4.55	-23.39	0.06	0.3	1
MIR6068	1	complement(63326925..63326984)	0	NaN	NaN	NaN	NaN	NaN
Y_RNA_25	1	63338263..63338372	0	NaN	NaN	NaN	NaN	NaN
ALG6	1	63367575..63438553	1.75	1.11	2.16	0.17	0.51	1
ITGB3BP	1	complement(63440770..63593721)	3.97	1.72	3.3	0.04	0.25	1
gene:ENSG00000286429	1	63487957..63508204	0	NaN	NaN	NaN	NaN	NaN
EFCAB7	1	63523372..63572693	1.78	-1.6	-3.03	0.07	0.34	1
RN7SL488P	1	complement(63529613..63529898)	0	NaN	NaN	NaN	NaN	NaN
RNU7-123P	1	complement(63536711..63536770)	0	NaN	NaN	NaN	NaN	NaN
DLEU2L	1	63547082..63550636	0	NaN	NaN	NaN	NaN	NaN
gene:ENSG00000276884	1	complement(63548977..63549112)	0	NaN	NaN	NaN	NaN	NaN
gene:ENSG00000278287	1	complement(63549133..63549216)	0	NaN	NaN	NaN	NaN	NaN
gene:ENSG00000277565	1	complement(63549227..63549284)	0	NaN	NaN	NaN	NaN	NaN
gene:ENSG00000275823	1	complement(63549294..63549366)	0	NaN	NaN	NaN	NaN	NaN
gene:ENSG00000277689	1	complement(63549374..63549463)	0	NaN	NaN	NaN	NaN	NaN
gene:ENSG00000274199	1	complement(63549489..63549608)	0	NaN	NaN	NaN	NaN	NaN
PGM1	1	63593411..63660245	7.4	-0.52	-1.43	0.42	0.74	1
RN7SL130P	1	63655743..63656047	0	NaN	NaN	NaN	NaN	NaN
ROR1	1	63774017..64181498	0.13	-1.3	-2.46	0.28	0.62	1
RNU6-809P	1	complement(64028894..64029000)	0	NaN	NaN	NaN	NaN	NaN
Y_RNA_26	1	complement(64066640..64066741)	0	NaN	NaN	NaN	NaN	NaN
ROR1-AS1	1	complement(64094379..64171342)	0	NaN	NaN	NaN	NaN	NaN
gene:ENSG00000284928	1	64186791..64192685	0	NaN	NaN	NaN	NaN	NaN
UBE2U	1	64203623..64267368	0.00695	2.71	6.53	0.35	0.68	1
RNU7-62P	1	complement(64384398..64384459)	0	NaN	NaN	NaN	NaN	NaN
CACHD1	1	64470129..64693058	1.7	-0.9	-1.86	0.24	0.59	1
MIR4794	1	64579847..64579923	0	NaN	NaN	NaN	NaN	NaN
RAVER2	1	64745075..64833232	1	-1.2	-2.3	0.11	0.41	1
JAK1	1	complement(64833229..65067754)	10.05	-0.85	-1.81	0.11	0.42	1
LINC01359	1	complement(64972225..65002489)	0	NaN	NaN	NaN	NaN	NaN
gene:ENSG00000272506	1	complement(65003470..65004087)	0	NaN	NaN	NaN	NaN	NaN
RNU6-1176P	1	complement(65022968..65023074)	0	NaN	NaN	NaN	NaN	NaN
MIR3671	1	complement(65057755..65057842)	0	NaN	NaN	NaN	NaN	NaN
MIR101-1	1	complement(65058434..65058508)	0	NaN	NaN	NaN	NaN	NaN
gene:ENSG00000288804	1	65067808..65069453	0	NaN	NaN	NaN	NaN	NaN
AK4	1	65147549..65232145	3.03	-0.16	-1.12	0.85	0.96	1
DNAJC6	1	65248219..65415871	0.56	-2.33	-5.01	0.04	0.25	1
gene:ENSG00000229294	1	complement(65279456..65306521)	0	NaN	NaN	NaN	NaN	NaN
RNU2-15P	1	65415816..65416006	0	NaN	NaN	NaN	NaN	NaN
LEPROT	1	65420587..65436007	10.91	0.31	1.24	0.56	0.82	1
LEPR	1	65420652..65641559	0.94	-4.25	-19.05	6.08e-05	0.00284	1
gene:ENSG00000237852	1	65486406..65494188	0	NaN	NaN	NaN	NaN	NaN
gene:ENSG00000285079	1	65703962..65714847	0	NaN	NaN	NaN	NaN	NaN
RN7SL854P	1	complement(65761058..65761352)	0	NaN	NaN	NaN	NaN	NaN
PDE4B	1	65792514..66374579	1.54	-2.18	-4.53	0.04	0.25	1
PDE4B-AS1	1	complement(66042500..66050718)	0	NaN	NaN	NaN	NaN	NaN
RNU4-88P	1	complement(66094461..66094546)	0	NaN	NaN	NaN	NaN	NaN
SGIP1	1	66533267..66751139	0.6	2.87	7.31	0.03	0.19	1
MIR3117	1	66628440..66628517	0	NaN	NaN	NaN	NaN	NaN
gene:ENSG00000248458	1	complement(66665864..66677027)	0	NaN	NaN	NaN	NaN	NaN
DYNLT5	1	66752459..66779047	4.71	-1.16	-2.23	0.42	0.73	1
INSL5	1	complement(66797740..66801276)	0.00651	-0.59	-1.5	0.83	0.95	1
DNAI4	1	complement(66812885..66924856)	7.73	-2.61	-6.1	0.05	0.28	1
gene:ENSG00000231080	1	66826942..66828558	0	NaN	NaN	NaN	NaN	NaN
MIER1	1	66924895..66988619	3.19	0.21	1.16	0.69	0.89	1
gene:ENSG00000289394	1	66925327..66926027	0	NaN	NaN	NaN	NaN	NaN
SLC35D1	1	complement(66999350..67054148)	2.56	0.97	1.96	0.19	0.53	1
C1orf141	1	complement(67092165..67231853)	1.78	-2.38	-5.2	0.2	0.54	1
gene:ENSG00000252433	1	complement(67102645..67102779)	0	NaN	NaN	NaN	NaN	NaN
gene:ENSG00000275678	1	complement(67121605..67123956)	0	NaN	NaN	NaN	NaN	NaN
IL23R	1	67138907..67259979	0.03	3.29	9.8	0.17	0.51	1
RNU6-586P	1	67196140..67196243	0	NaN	NaN	NaN	NaN	NaN
RNU4ATAC4P	1	complement(67267601..67267726)	0	NaN	NaN	NaN	NaN	NaN
IL12RB2	1	67307364..67398724	1.06	1.36	2.57	0.24	0.58	1
SERBP1	1	complement(67407810..67430415)	38.09	1.22	2.34	0.1	0.4	1
RNU6-387P	1	67417214..67417318	0	NaN	NaN	NaN	NaN	NaN
LINC01702	1	67522299..67532612	0	NaN	NaN	NaN	NaN	NaN
RNU6-1031P	1	67541127..67541233	0	NaN	NaN	NaN	NaN	NaN
RN7SL392P	1	complement(67656831..67657129)	0	NaN	NaN	NaN	NaN	NaN
GADD45A	1	67685201..67688334	41.65	0.58	1.49	0.36	0.69	1
GNG12	1	complement(67701475..67833467)	12.63	0.05	1.03	0.94	0.98	1
RNU7-80P	1	complement(67772593..67772653)	0	NaN	NaN	NaN	NaN	NaN
GNG12-AS1	1	67832297..68202987	0	NaN	NaN	NaN	NaN	NaN
DIRAS3	1	complement(68045886..68051717)	0.53	0.22	1.16	0.85	0.96	1
WLS	1	complement(68098473..68233120)	13.99	-0.76	-1.7	0.17	0.5	1
MIR1262	1	complement(68183518..68183610)	0	NaN	NaN	NaN	NaN	NaN
RPE65	1	complement(68428822..68449954)	0.2	-1.37	-2.58	0.41	0.73	1
DEPDC1	1	complement(68474152..68497221)	0.88	3.17	8.98	0.00666	0.08	1
gene:ENSG00000233589	1	68479129..68483539	0	NaN	NaN	NaN	NaN	NaN
DEPDC1-AS1	1	68496676..68538627	0	NaN	NaN	NaN	NaN	NaN
gene:ENSG00000285041	1	68633701..68640425	0	NaN	NaN	NaN	NaN	NaN
gene:ENSG00000285407	1	68679202..68943452	0	NaN	NaN	NaN	NaN	NaN
gene:ENSG00000285473	1	68974010..69023558	0	NaN	NaN	NaN	NaN	NaN
LINC01707	1	69055838..69229607	0	NaN	NaN	NaN	NaN	NaN
LINC02791	1	complement(69215835..69249477)	0	NaN	NaN	NaN	NaN	NaN
LINC01758	1	69433255..69435409	0	NaN	NaN	NaN	NaN	NaN
gene:ENSG00000287453	1	69551848..69563715	0	NaN	NaN	NaN	NaN	NaN
LRRC7	1	69567922..70151945	0.00693	0.44	1.35	0.78	0.93	1
gene:ENSG00000287283	1	complement(69706950..69710274)	0	NaN	NaN	NaN	NaN	NaN
RN7SL538P	1	69879592..69879895	0	NaN	NaN	NaN	NaN	NaN
LRRC7-AS1	1	complement(70013982..70031222)	0	NaN	NaN	NaN	NaN	NaN
LRRC40	1	complement(70144805..70205579)	2.49	0.5	1.41	0.54	0.81	1
RN7SL242P	1	complement(70180144..70180440)	0	NaN	NaN	NaN	NaN	NaN
SRSF11	1	70205682..70253052	69.97	2.28	4.86	0.01	0.11	1
gene:ENSG00000228988	1	complement(70218589..70221023)	0	NaN	NaN	NaN	NaN	NaN
ANKRD13C	1	complement(70258999..70354734)	1.86	-0.36	-1.29	0.56	0.82	1
HHLA3	1	70354786..70385339	0	NaN	NaN	NaN	NaN	NaN
HHLA3-AS1	1	complement(70359562..70360437)	0	NaN	NaN	NaN	NaN	NaN
CTH	1	70411218..70439851	2.18	-3.12	-8.69	0.00344	0.05	1
Metazoa_SRP_7	1	70430896..70431178	0	NaN	NaN	NaN	NaN	NaN
gene:ENSG00000271992	1	70445071..70445536	0	NaN	NaN	NaN	NaN	NaN
LINC01788	1	70706441..70786468	0	NaN	NaN	NaN	NaN	NaN
gene:ENSG00000226208	1	complement(70715933..70720289)	0	NaN	NaN	NaN	NaN	NaN
PTGER3	1	complement(70852353..71047816)	0.13	-2.09	-4.25	0.12	0.44	1
gene:ENSG00000235782	1	70947379..70951493	0	NaN	NaN	NaN	NaN	NaN
gene:ENSG00000269933	1	complement(71005854..71006502)	0	NaN	NaN	NaN	NaN	NaN
ZRANB2-AS1	1	71048855..71067184	0	NaN	NaN	NaN	NaN	NaN
ZRANB2	1	complement(71063291..71081289)	13.09	0.82	1.77	0.13	0.45	1
MIR186	1	complement(71067631..71067716)	0	NaN	NaN	NaN	NaN	NaN
ZRANB2-DT	1	71081324..71489976	0	NaN	NaN	NaN	NaN	NaN
NEGR1	1	complement(71395943..72282539)	0.27	-1.75	-3.36	0.15	0.47	1
gene:ENSG00000231985	1	71570956..71573558	0	NaN	NaN	NaN	NaN	NaN
NEGR1-IT1	1	complement(71794232..71837012)	0	NaN	NaN	NaN	NaN	NaN
gene:ENSG00000286863	1	72283170..72753772	0	NaN	NaN	NaN	NaN	NaN
gene:ENSG00000225087	1	complement(72636547..72899240)	0	NaN	NaN	NaN	NaN	NaN
RNU6-1246P	1	complement(72717663..72717769)	0	NaN	NaN	NaN	NaN	NaN
LINC02796	1	72765031..72791282	0	NaN	NaN	NaN	NaN	NaN
LINC02797	1	72793104..72854475	0	NaN	NaN	NaN	NaN	NaN
gene:ENSG00000280317	1	complement(72979014..72979314)	0	NaN	NaN	NaN	NaN	NaN
RN7SKP19	1	complement(73191604..73191855)	0	NaN	NaN	NaN	NaN	NaN
LINC01360	1	73305609..73355253	0	NaN	NaN	NaN	NaN	NaN
LINC02238	1	73635216..73715214	0	NaN	NaN	NaN	NaN	NaN
gene:ENSG00000285778	1	complement(73787370..73915340)	0	NaN	NaN	NaN	NaN	NaN
RNU4ATAC8P	1	73883714..73883822	0	NaN	NaN	NaN	NaN	NaN
LRRIQ3	1	complement(74026015..74198187)	0.15	-0.55	-1.47	0.7	0.9	1
FPGT-TNNI3K	1	74198235..74544393	0.1	-1.48	-2.78	0.18	0.52	1
FPGT	1	74198238..74234086	1.54	1	2	0.21	0.56	1
TNNI3K	1	74235387..74544428	0.03	-1.04	-2.06	0.65	0.87	1
gene:ENSG00000237324	1	complement(74341579..74378802)	0	NaN	NaN	NaN	NaN	NaN
gene:ENSG00000233894	1	74468195..74469543	0	NaN	NaN	NaN	NaN	NaN
LRRC53	1	complement(74469376..74512611)	0.0011	-1.66	-3.16	0.54	0.81	1
ERICH3	1	complement(74568117..74673792)	18.41	-2.88	-7.37	0.09	0.37	1
ERICH3-AS1	1	74577430..74626098	0	NaN	NaN	NaN	NaN	NaN
gene:ENSG00000272864	1	complement(74698769..74699333)	0	NaN	NaN	NaN	NaN	NaN
CRYZ	1	complement(74705482..74733408)	8.16	1.52	2.87	0.04	0.24	1
TYW3	1	74733152..74766678	2.15	0.14	1.11	0.83	0.96	1
gene:ENSG00000229943	1	74963314..74965118	0	NaN	NaN	NaN	NaN	NaN
gene:ENSG00000261213	1	complement(75122518..75123927)	0	NaN	NaN	NaN	NaN	NaN
gene:ENSG00000224127	1	complement(75127830..75133058)	0	NaN	NaN	NaN	NaN	NaN
LHX8	1	75128434..75161533	0.00628	3.22	9.35	0.35	0.69	1
gene:ENSG00000224149	1	complement(75129974..75132576)	0	NaN	NaN	NaN	NaN	NaN
RNU6-622P	1	75183045..75183147	0	NaN	NaN	NaN	NaN	NaN
SLC44A5	1	complement(75202129..75611114)	0.3	-0.42	-1.34	0.75	0.92	1
RNU6-503P	1	complement(75538015..75538119)	0	NaN	NaN	NaN	NaN	NaN
ACADM	1	75724431..75787575	2.3	-0.12	-1.09	0.83	0.96	1
RABGGTB	1	75786197..75795086	17.57	0.07	1.05	0.9	0.98	1
SNORD45C	1	75787072..75787150	0	NaN	NaN	NaN	NaN	NaN
SNORD45A	1	75787889..75787972	0	NaN	NaN	NaN	NaN	NaN
SNORD45B	1	75789477..75789548	0	NaN	NaN	NaN	NaN	NaN
MSH4	1	75796882..75913242	0.01	-1.94	-3.84	0.33	0.67	1
ASB17	1	complement(75918873..75932404)	0	NaN	NaN	NaN	NaN	NaN
gene:ENSG00000225605	1	75926454..76019356	0	NaN	NaN	NaN	NaN	NaN
gene:ENSG00000230027	1	76041691..76066349	0	NaN	NaN	NaN	NaN	NaN
ST6GALNAC3	1	76074746..76634603	0.11	-1.71	-3.27	0.21	0.55	1
gene:ENSG00000272855	1	76636877..76637339	0	NaN	NaN	NaN	NaN	NaN
RNU6-161P	1	76753135..76753240	0	NaN	NaN	NaN	NaN	NaN
LINC02567	1	complement(76758124..76779267)	0	NaN	NaN	NaN	NaN	NaN
ST6GALNAC5	1	76867480..77067546	0.05	-2.75	-6.72	0.03	0.23	1
MIR7156	1	77060143..77060202	0	NaN	NaN	NaN	NaN	NaN
gene:ENSG00000288543	1	77067920..77078482	0	NaN	NaN	NaN	NaN	NaN
gene:ENSG00000230498	1	77081984..77086402	0	NaN	NaN	NaN	NaN	NaN
PIGK	1	complement(77088989..77219430)	1.46	-0.22	-1.17	0.74	0.91	1
gene:ENSG00000289212	1	77219520..77221651	0	NaN	NaN	NaN	NaN	NaN
gene:ENSG00000287870	1	77248633..77250826	0	NaN	NaN	NaN	NaN	NaN
AK5	1	77282019..77559966	0.12	0.94	1.92	0.52	0.8	1
gene:ENSG00000233099	1	complement(77346046..77349585)	0	NaN	NaN	NaN	NaN	NaN
RNU7-8P	1	77420325..77420386	0	NaN	NaN	NaN	NaN	NaN
gene:ENSG00000287647	1	complement(77431314..77437604)	0	NaN	NaN	NaN	NaN	NaN
ZZZ3	1	complement(77562416..77683419)	1.77	-0.64	-1.56	0.31	0.65	1
RN7SL370P	1	77645324..77645618	0	NaN	NaN	NaN	NaN	NaN
USP33	1	complement(77695987..77759852)	3.88	-0.07	-1.05	0.9	0.98	1
MIGA1	1	77779624..77879540	1.13	0.2	1.15	0.77	0.93	1
NEXN-AS1	1	complement(77881348..77889539)	0	NaN	NaN	NaN	NaN	NaN
NEXN	1	77888513..77943895	5.06	1.55	2.93	0.17	0.51	1
FUBP1	1	complement(77944055..77979110)	6.18	-0.5	-1.41	0.36	0.7	1
DNAJB4	1	77979175..78017964	7.47	-1.31	-2.48	0.06	0.31	1
GIPC2	1	77979542..78138444	0.81	-0.93	-1.9	0.33	0.67	1
gene:ENSG00000273338	1	complement(78004346..78004554)	0	NaN	NaN	NaN	NaN	NaN
gene:ENSG00000285928	1	complement(78022565..78024861)	0	NaN	NaN	NaN	NaN	NaN
RNU6-1102P	1	complement(78088988..78089083)	0	NaN	NaN	NaN	NaN	NaN
MGC27382	1	78229599..78369464	0	NaN	NaN	NaN	NaN	NaN
PTGFR	1	78303884..78540701	0.93	0.11	1.08	0.94	0.98	1
IFI44L	1	78619902..78646145	25.19	4.23	18.72	0.000447	0.01	1
IFI44	1	78649796..78664078	62.82	4.16	17.92	1.31e-06	0.000131	0.03
ADGRL4	1	complement(78889764..79282124)	2.82	0.16	1.12	0.9	0.98	1
gene:ENSG00000282898	1	complement(79323769..79324852)	0	NaN	NaN	NaN	NaN	NaN
gene:ENSG00000235011	1	79323769..79324863	0	NaN	NaN	NaN	NaN	NaN
LINC02792	1	79325008..79346445	0	NaN	NaN	NaN	NaN	NaN
gene:ENSG00000288822	1	complement(79488644..79493813)	0	NaN	NaN	NaN	NaN	NaN
gene:ENSG00000285409	1	complement(79967733..80051404)	0	NaN	NaN	NaN	NaN	NaN
gene:ENSG00000260322	1	80114943..80116918	0	NaN	NaN	NaN	NaN	NaN
gene:ENSG00000225598	1	complement(80373364..80374621)	0	NaN	NaN	NaN	NaN	NaN
gene:ENSG00000224326	1	complement(80534978..80584363)	0	NaN	NaN	NaN	NaN	NaN
LINC01781	1	80535755..80646801	0	NaN	NaN	NaN	NaN	NaN
gene:ENSG00000285179	1	81209834..81222076	0	NaN	NaN	NaN	NaN	NaN
RN7SKP247	1	81251789..81252096	0	NaN	NaN	NaN	NaN	NaN
ADGRL2	1	81306147..81993932	2.29	-0.35	-1.27	0.59	0.84	1
gene:ENSG00000227960	1	81505099..81506296	0	NaN	NaN	NaN	NaN	NaN
gene:ENSG00000234953	1	complement(81513880..81557702)	0	NaN	NaN	NaN	NaN	NaN
gene:ENSG00000236676	1	complement(81585941..81625713)	0	NaN	NaN	NaN	NaN	NaN
gene:ENSG00000233290	1	complement(82212413..82848205)	0	NaN	NaN	NaN	NaN	NaN
LINC01362	1	82903183..83166815	0	NaN	NaN	NaN	NaN	NaN
LINC01361	1	complement(82970820..82986208)	0	NaN	NaN	NaN	NaN	NaN
gene:ENSG00000285782	1	complement(83397555..83425353)	0	NaN	NaN	NaN	NaN	NaN
LINC01712	1	83445967..83480024	0	NaN	NaN	NaN	NaN	NaN
LINC01725	1	complement(83575776..83861038)	0	NaN	NaN	NaN	NaN	NaN
gene:ENSG00000237076	1	83790280..83801465	0	NaN	NaN	NaN	NaN	NaN
TTLL7	1	complement(83865024..83999150)	0.88	-0.54	-1.46	0.5	0.79	1
TTLL7-IT1	1	complement(83979118..83984300)	0	NaN	NaN	NaN	NaN	NaN
gene:ENSG00000285201	1	84038529..84065031	0	NaN	NaN	NaN	NaN	NaN
PRKACB-DT	1	complement(84076331..84077931)	0	NaN	NaN	NaN	NaN	NaN
PRKACB	1	84078062..84238498	1.42	0.17	1.12	0.83	0.96	1
gene:ENSG00000199959	1	84277321..84277457	0	NaN	NaN	NaN	NaN	NaN
SAMD13	1	84298366..84389957	0.08	1.6	3.03	0.28	0.62	1
DNASE2B	1	84398484..84415018	0.03	-4.28	-19.49	0.13	0.46	1
gene:ENSG00000285361	1	84477039..84479157	0	NaN	NaN	NaN	NaN	NaN
RPF1	1	84479259..84498352	7.85	0.4	1.32	0.53	0.8	1
GNG5	1	complement(84498323..84506581)	10.83	0.93	1.91	0.09	0.39	1
gene:ENSG00000285851	1	complement(84498350..84556688)	0	NaN	NaN	NaN	NaN	NaN
SPATA1	1	84506300..84566194	0.24	3.1	8.55	0.05	0.3	1
CTBS	1	complement(84549611..84574480)	1.62	-1.13	-2.2	0.1	0.39	1
gene:ENSG00000284882	1	84574129..84583620	0	NaN	NaN	NaN	NaN	NaN
gene:ENSG00000285374	1	84607099..84610697	0	NaN	NaN	NaN	NaN	NaN
LINC01555	1	complement(84628230..84635020)	0	NaN	NaN	NaN	NaN	NaN
SSX2IP	1	complement(84643706..84690803)	1.02	0.34	1.27	0.67	0.88	1
gene:ENSG00000285325	1	84785427..84786714	0	NaN	NaN	NaN	NaN	NaN
LPAR3	1	complement(84811602..84893206)	5.88	-0.18	-1.13	0.85	0.96	1
MCOLN2	1	complement(84925583..84997113)	0.96	1.45	2.73	0.26	0.61	1
DNAI3	1	84999147..85133138	5.96	-1.68	-3.2	0.24	0.59	1
MCOLN3	1	complement(85018082..85048500)	0.19	-0.21	-1.16	0.88	0.97	1
MIR4423	1	85133794..85133873	0	NaN	NaN	NaN	NaN	NaN
gene:ENSG00000280099	1	complement(85152487..85154203)	0	NaN	NaN	NaN	NaN	NaN
SYDE2	1	complement(85156889..85201724)	0.11	-2.66	-6.32	0.02	0.17	1
C1orf52	1	complement(85249953..85259672)	3.08	1.03	2.04	0.13	0.44	1
Y_RNA_27	1	85264296..85264402	0	NaN	NaN	NaN	NaN	NaN
BCL10	1	complement(85265776..85276632)	4.5	-0.47	-1.39	0.48	0.78	1
BCL10-AS1	1	85276388..85448124	0	NaN	NaN	NaN	NaN	NaN
DDAH1	1	complement(85318481..85578363)	4.31	-2.08	-4.22	0.00633	0.08	1
Y_RNA_28	1	complement(85435175..85435284)	0	NaN	NaN	NaN	NaN	NaN
gene:ENSG00000273264	1	85467295..85467660	0	NaN	NaN	NaN	NaN	NaN
gene:ENSG00000282057	1	complement(85482281..85578250)	0	NaN	NaN	NaN	NaN	NaN
gene:ENSG00000272691	1	complement(85578500..85578742)	0	NaN	NaN	NaN	NaN	NaN
CCN1	1	85580761..85584589	127.1	-1.25	-2.37	0.12	0.43	1
SNORD81_1	1	85592280..85592356	0	NaN	NaN	NaN	NaN	NaN
gene:ENSG00000230285	1	85599131..85600734	0	NaN	NaN	NaN	NaN	NaN
ZNHIT6	1	complement(85649417..85708433)	1.8	0.31	1.24	0.63	0.86	1
COL24A1	1	complement(85729233..86156943)	0.16	1.17	2.25	0.44	0.75	1
LINC02795	1	complement(86288704..86320711)	0	NaN	NaN	NaN	NaN	NaN
ODF2L	1	complement(86346824..86396342)	4.24	-0.52	-1.43	0.35	0.69	1
MIR7856	1	complement(86357632..86357687)	0	NaN	NaN	NaN	NaN	NaN
CLCA2	1	86424171..86456553	110.14	3.62	12.29	0.000731	0.02	1
CLCA1	1	86468368..86500259	0.02	4.85	28.91	0.15	0.48	1
CLCA4	1	86547078..86580754	12.1	-1.66	-3.17	0.1	0.4	1
CLCA4-AS1	1	complement(86571181..86696311)	0	NaN	NaN	NaN	NaN	NaN
gene:ENSG00000261737	1	complement(86703502..86704462)	0	NaN	NaN	NaN	NaN	NaN
SH3GLB1	1	86704570..86748184	9.1	0.08	1.06	0.88	0.98	1
gene:ENSG00000284846	1	complement(86821558..86834169)	0	NaN	NaN	NaN	NaN	NaN
SELENOF	1	complement(86862445..86914424)	27.1	0.45	1.37	0.43	0.74	1
HS2ST1	1	86914635..87109982	1.14	-0.02	-1.02	0.97	0.99	1
gene:ENSG00000267734	1	complement(86932199..86934891)	0	NaN	NaN	NaN	NaN	NaN
gene:ENSG00000267561	1	86993009..87169204	0.78	-1.74	-3.34	0.21	0.56	1
LINC01140	1	87129765..87169198	0	NaN	NaN	NaN	NaN	NaN
LINC02801	1	87212669..87264741	0	NaN	NaN	NaN	NaN	NaN
LMO4	1	87328880..87348923	11.48	1.13	2.18	0.09	0.38	1
LINC01364	1	complement(87353521..87371683)	0	NaN	NaN	NaN	NaN	NaN
PKN2-AS1	1	complement(87620803..88685204)	0	NaN	NaN	NaN	NaN	NaN
gene:ENSG00000279778	1	complement(87805286..87808372)	0	NaN	NaN	NaN	NaN	NaN
gene:ENSG00000286758	1	88462936..88464079	0	NaN	NaN	NaN	NaN	NaN
RN7SL583P	1	complement(88477828..88478114)	0	NaN	NaN	NaN	NaN	NaN
gene:ENSG00000274321	1	88520000..88520170	0	NaN	NaN	NaN	NaN	NaN
PKN2	1	88684222..88836255	3.06	-0.34	-1.27	0.58	0.83	1
RNU6-125P	1	88816779..88816885	0	NaN	NaN	NaN	NaN	NaN
GTF2B	1	complement(88852633..88891944)	12.42	-1.02	-2.03	0.11	0.41	1
KYAT3	1	complement(88935773..88992953)	5.69	-0.19	-1.14	0.76	0.93	1
RBMXL1	1	complement(88979456..88992960)	2.03	-0.62	-1.53	0.37	0.7	1
GBP3	1	complement(89006679..89022894)	13.08	-1.03	-2.04	0.12	0.44	1
Y_RNA_29	1	complement(89020246..89020365)	0	NaN	NaN	NaN	NaN	NaN
GBP1	1	complement(89051882..89065360)	17.91	0.9	1.86	0.22	0.56	1
GBP2	1	complement(89106132..89150456)	12.15	0.36	1.28	0.58	0.83	1
gene:ENSG00000289582	1	complement(89127160..89127432)	0	NaN	NaN	NaN	NaN	NaN
gene:ENSG00000286802	1	89128432..89144695	0	NaN	NaN	NaN	NaN	NaN
GBP7	1	complement(89131742..89176009)	0.02	2.62	6.16	0.34	0.68	1
GBP4	1	complement(89181144..89198942)	5.01	1.21	2.31	0.15	0.48	1
gene:ENSG00000284734	1	89198714..89207040	0	NaN	NaN	NaN	NaN	NaN
GBP5	1	complement(89256189..89272860)	4.64	1.45	2.74	0.12	0.43	1
gene:ENSG00000237568	1	89260582..89269754	0	NaN	NaN	NaN	NaN	NaN
GBP6	1	89364059..89388160	5.92	1.6	3.04	0.12	0.44	1
gene:ENSG00000286548	1	complement(89427533..89525472)	0	NaN	NaN	NaN	NaN	NaN
LRRC8B	1	89524829..89597861	1.83	-1.17	-2.25	0.06	0.31	1
gene:ENSG00000288629	1	89579592..89579654	0	NaN	NaN	NaN	NaN	NaN
LRRC8C-DT	1	complement(89581291..89633003)	0	NaN	NaN	NaN	NaN	NaN
gene:ENSG00000230735	1	89629725..89676386	0	NaN	NaN	NaN	NaN	NaN
LRRC8C	1	89633072..89769903	1.5	0.06	1.05	0.94	0.98	1
gene:ENSG00000271949	1	89633140..89933250	0	NaN	NaN	NaN	NaN	NaN
gene:ENSG00000231613	1	89788914..89790492	0	NaN	NaN	NaN	NaN	NaN
LRRC8D-DT	1	complement(89820174..89820868)	0	NaN	NaN	NaN	NaN	NaN
LRRC8D	1	89821014..89936611	2.21	-0.65	-1.57	0.33	0.67	1
gene:ENSG00000272672	1	89939601..89940147	0	NaN	NaN	NaN	NaN	NaN
RN7SKP272	1	complement(89987713..89987944)	0	NaN	NaN	NaN	NaN	NaN
ZNF326	1	89995110..90035533	2.25	0.2	1.15	0.7	0.89	1
gene:ENSG00000287015	1	90045998..90047109	0	NaN	NaN	NaN	NaN	NaN
gene:ENSG00000287406	1	90242088..90284188	0	NaN	NaN	NaN	NaN	NaN
RNU6-695P	1	complement(90253456..90253559)	0	NaN	NaN	NaN	NaN	NaN
gene:ENSG00000287372	1	complement(90388193..90420396)	0	NaN	NaN	NaN	NaN	NaN
LINC02787	1	complement(90510910..90533472)	0	NaN	NaN	NaN	NaN	NaN
SNORD3G	1	90657750..90657964	0	NaN	NaN	NaN	NaN	NaN
BARHL2	1	complement(90711539..90717302)	0	0.28	1.21	0.94	0.98	1
gene:ENSG00000287076	1	90719576..90725620	0	NaN	NaN	NaN	NaN	NaN
LINC02609	1	complement(90769086..90851669)	0	NaN	NaN	NaN	NaN	NaN
LINC02788	1	90835660..90849472	0	NaN	NaN	NaN	NaN	NaN
LINC01763	1	90851122..90855253	0	NaN	NaN	NaN	NaN	NaN
gene:ENSG00000272094	1	complement(90860550..90862920)	0	NaN	NaN	NaN	NaN	NaN
ZNF644	1	complement(90915298..91022272)	1.75	-0.88	-1.84	0.18	0.52	1
HFM1	1	complement(91260766..91404856)	0.02	1.02	2.03	0.62	0.86	1
Y_RNA_30	1	91261625..91261724	0	NaN	NaN	NaN	NaN	NaN
CDC7	1	91500851..91525764	1.95	2.25	4.77	0.02	0.17	1
TGFBR3	1	complement(91680343..91906335)	2.14	-3.67	-12.73	5e-05	0.00243	0.96
RN7SL653P	1	complement(91829774..91830066)	0	NaN	NaN	NaN	NaN	NaN
BRDT	1	91949343..92014426	0.01	-5.33	-40.16	0.00888	0.1	1
gene:ENSG00000289483	1	complement(92028938..92029903)	0	NaN	NaN	NaN	NaN	NaN
EPHX4	1	92029985..92063538	0.25	-0.7	-1.63	0.66	0.88	1
SETSIP	1	complement(92074533..92075411)	0	0.28	1.21	0.92	0.98	1
BTBD8	1	92080305..92184725	0.23	-1.58	-3	0.12	0.42	1
gene:ENSG00000273487	1	92189237..92190707	0	NaN	NaN	NaN	NaN	NaN
C1orf146	1	92217915..92245813	0	NaN	NaN	NaN	NaN	NaN
GLMN	1	complement(92246402..92298987)	2.48	2.41	5.3	0.01	0.13	1
RPAP2	1	92299059..92402056	0.72	0.63	1.54	0.34	0.68	1
RN7SL824P	1	complement(92402389..92402685)	0	NaN	NaN	NaN	NaN	NaN
GFI1	1	complement(92473043..92486925)	0.17	-0.24	-1.18	0.85	0.96	1
EVI5	1	complement(92508696..92792404)	1.45	-0.29	-1.22	0.65	0.87	1
RNU4-59P	1	complement(92700819..92700934)	0	NaN	NaN	NaN	NaN	NaN
RPL5	1	92832013..92841924	313.45	0.48	1.4	0.53	0.8	1
DIPK1A	1	complement(92832737..92961522)	2.11	0.19	1.14	0.83	0.96	1
SNORD21	1	92837289..92837383	0	NaN	NaN	NaN	NaN	NaN
SNORA66	1	92840719..92840851	0	NaN	NaN	NaN	NaN	NaN
gene:ENSG00000207022	1	92846059..92846182	0	NaN	NaN	NaN	NaN	NaN
gene:ENSG00000289544	1	92961858..92962441	0	NaN	NaN	NaN	NaN	NaN
RNU6-970P	1	complement(92969604..92969710)	0	NaN	NaN	NaN	NaN	NaN
RN7SL692P	1	complement(92974827..92975114)	0	NaN	NaN	NaN	NaN	NaN
gene:ENSG00000287797	1	92978265..92987367	0	NaN	NaN	NaN	NaN	NaN
RNU6-210P	1	93010257..93010351	0	NaN	NaN	NaN	NaN	NaN
RN7SKP123	1	93026252..93026542	0	NaN	NaN	NaN	NaN	NaN
Y_RNA_31	1	complement(93027410..93027506)	0	NaN	NaN	NaN	NaN	NaN
MTF2	1	93079235..93139079	3.69	1.28	2.42	0.04	0.26	1
TMED5	1	complement(93149742..93180516)	3.01	-0.64	-1.56	0.25	0.6	1
CCDC18	1	93179919..93278730	1.03	1.62	3.07	0.07	0.34	1
CCDC18-AS1	1	complement(93262186..93346025)	0	NaN	NaN	NaN	NaN	NaN
DR1	1	93345907..93369493	3.47	0.46	1.37	0.44	0.74	1
Y_RNA_32	1	93385711..93385817	0	NaN	NaN	NaN	NaN	NaN
FNBP1L	1	93448118..93554661	3.25	-1.01	-2.02	0.07	0.35	1
BCAR3	1	complement(93561741..93847150)	3.5	-1.56	-2.95	0.04	0.24	1
BCAR3-AS1	1	93591972..93605573	0	NaN	NaN	NaN	NaN	NaN
MIR760	1	93846832..93846911	0	NaN	NaN	NaN	NaN	NaN
gene:ENSG00000260464	1	93847174..93848939	0	NaN	NaN	NaN	NaN	NaN
DNTTIP2	1	complement(93866284..93879918)	8.77	-0.53	-1.44	0.38	0.71	1
GCLM	1	complement(93885199..93909456)	4.8	-0.06	-1.04	0.93	0.98	1
ABCA4	1	complement(93992834..94121148)	0.14	0.37	1.3	0.8	0.94	1
gene:ENSG00000233482	1	94145111..94145619	0	NaN	NaN	NaN	NaN	NaN
ARHGAP29	1	complement(94148988..94275068)	1.22	-1.22	-2.33	0.18	0.51	1
RN7SL440P	1	94150738..94151080	0	NaN	NaN	NaN	NaN	NaN
ARHGAP29-AS1	1	94247819..94411036	0	NaN	NaN	NaN	NaN	NaN
gene:ENSG00000236098	1	complement(94318479..94324569)	0	NaN	NaN	NaN	NaN	NaN
gene:ENSG00000286692	1	complement(94417743..94418228)	0	NaN	NaN	NaN	NaN	NaN
ABCD3	1	94418389..94518666	5.48	-0.38	-1.3	0.52	0.8	1
F3	1	complement(94529173..94541759)	106.17	-0.58	-1.5	0.5	0.79	1
gene:ENSG00000288736	1	94541937..94543654	0	NaN	NaN	NaN	NaN	NaN
gene:ENSG00000223675	1	complement(94585556..94592297)	0	NaN	NaN	NaN	NaN	NaN
MIR378G	1	complement(94745860..94745900)	0	NaN	NaN	NaN	NaN	NaN
SLC44A3	1	94820342..94895246	3.01	-0.84	-1.79	0.27	0.61	1
CNN3	1	complement(94896949..94927223)	33.49	-0.71	-1.64	0.24	0.59	1
CNN3-DT	1	94927361..94963616	0	NaN	NaN	NaN	NaN	NaN
ALG14	1	complement(94974405..95072951)	0.68	0.95	1.94	0.22	0.56	1
ALG14-AS1	1	95061596..95067545	0	NaN	NaN	NaN	NaN	NaN
TLCD4	1	95117355..95197607	0.33	-3.25	-9.5	0.00398	0.06	1
TLCD4-RWDD3	1	95117923..95247225	0.25	-3.06	-8.32	0.04	0.25	1
gene:ENSG00000231992	1	95120147..95138554	0	NaN	NaN	NaN	NaN	NaN
Y_RNA_33	1	complement(95125511..95125609)	0	NaN	NaN	NaN	NaN	NaN
RWDD3-DT	1	complement(95161676..95234000)	0	NaN	NaN	NaN	NaN	NaN
RWDD3	1	95234210..95247225	3.67	1.2	2.3	0.19	0.53	1
gene:ENSG00000228852	1	complement(95243167..95278940)	0	NaN	NaN	NaN	NaN	NaN
gene:ENSG00000287919	1	95282233..95287702	0	NaN	NaN	NaN	NaN	NaN
LINC01760	1	complement(95310928..95318263)	0	NaN	NaN	NaN	NaN	NaN
LINC01650	1	complement(95351251..95352676)	0	NaN	NaN	NaN	NaN	NaN
gene:ENSG00000237954	1	complement(95356229..95381000)	0	NaN	NaN	NaN	NaN	NaN
LINC01761	1	95474737..95479356	0	NaN	NaN	NaN	NaN	NaN
LINC02607	1	95510059..95782342	0	NaN	NaN	NaN	NaN	NaN
gene:ENSG00000271252	1	95743096..95759470	0	NaN	NaN	NaN	NaN	NaN
LINC02790	1	95937901..96022890	0	NaN	NaN	NaN	NaN	NaN
RNU1-130P	1	96225901..96226060	0	NaN	NaN	NaN	NaN	NaN
LINC01787	1	complement(96254069..96374125)	0	NaN	NaN	NaN	NaN	NaN
RN7SL831P	1	96583209..96583527	0	NaN	NaN	NaN	NaN	NaN
RN7SKP270	1	complement(96695856..96696167)	0	NaN	NaN	NaN	NaN	NaN
PTBP2	1	96721665..96823738	1.06	0.73	1.66	0.28	0.62	1
DPYD	1	complement(97077743..97995000)	2.91	-1.58	-2.99	0.02	0.15	1
DPYD-AS1	1	97095923..97322955	0	NaN	NaN	NaN	NaN	NaN
DPYD-IT1	1	complement(97394154..97420141)	0	NaN	NaN	NaN	NaN	NaN
DPYD-AS2	1	97796921..97798066	0	NaN	NaN	NaN	NaN	NaN
MIR137HG	1	complement(97933474..98049863)	0	NaN	NaN	NaN	NaN	NaN
gene:ENSG00000259946	1	complement(97967005..97968814)	0	NaN	NaN	NaN	NaN	NaN
MIR2682	1	complement(98045242..98045351)	0	NaN	NaN	NaN	NaN	NaN
MIR137	1	complement(98046070..98046171)	0	NaN	NaN	NaN	NaN	NaN
gene:ENSG00000288810	1	complement(98047173..98048541)	0	NaN	NaN	NaN	NaN	NaN
gene:ENSG00000285922	1	complement(98052077..98054592)	0	NaN	NaN	NaN	NaN	NaN
LINC01776	1	98210747..98272658	0	NaN	NaN	NaN	NaN	NaN
gene:ENSG00000280040	1	complement(98660388..98661059)	0	NaN	NaN	NaN	NaN	NaN
SNX7	1	98661701..98760500	7.3	0.1	1.07	0.89	0.98	1
PLPPR5	1	complement(98890245..99227929)	0.00859	0.89	1.85	0.68	0.89	1
PLPPR5-AS1	1	99004276..99244794	0	NaN	NaN	NaN	NaN	NaN
PLPPR4	1	99264292..99309590	0.4	0.81	1.75	0.52	0.8	1
LINC01708	1	complement(99472332..99600995)	0	NaN	NaN	NaN	NaN	NaN
PALMD	1	99646113..99694541	12.84	1.03	2.05	0.15	0.47	1
FRRS1	1	complement(99703970..99766635)	1.41	0.65	1.56	0.39	0.72	1
RNU4-75P	1	complement(99784740..99784885)	0	NaN	NaN	NaN	NaN	NaN
Y_RNA_34	1	99791662..99791753	0	NaN	NaN	NaN	NaN	NaN
AGL	1	99850361..99924023	1.2	-0.75	-1.68	0.29	0.63	1
gene:ENSG00000228084	1	complement(99968383..99969935)	0	NaN	NaN	NaN	NaN	NaN
SLC35A3	1	99969351..100035634	1.31	-0.35	-1.27	0.55	0.82	1
gene:ENSG00000283761	1	99970011..100083321	1.78	-3.95	-15.49	0.000322	0.00992	1
RNU6-750P	1	99978939..99979045	0	NaN	NaN	NaN	NaN	NaN
RNU6-1318P	1	complement(100000637..100000739)	0	NaN	NaN	NaN	NaN	NaN
gene:ENSG00000288826	1	complement(100036632..100038042)	0	NaN	NaN	NaN	NaN	NaN
MFSD14A	1	100038095..100083377	6.84	-0.33	-1.25	0.55	0.82	1
gene:ENSG00000241073	1	complement(100057990..100084471)	0	NaN	NaN	NaN	NaN	NaN
SASS6	1	complement(100083563..100132955)	1.04	1.56	2.95	0.11	0.42	1
TRMT13	1	100133150..100150496	2.01	1.27	2.42	0.09	0.39	1
LRRC39	1	complement(100148448..100178273)	0.36	-0.69	-1.61	0.59	0.84	1
DBT	1	complement(100186919..100249834)	1.34	0.89	1.85	0.12	0.43	1
gene:ENSG00000285530	1	100220488..100253414	0	NaN	NaN	NaN	NaN	NaN
RTCA-AS1	1	complement(100251528..100266179)	0	NaN	NaN	NaN	NaN	NaN
RTCA	1	100266216..100292769	9.58	1.05	2.07	0.07	0.32	1
MIR553	1	100281241..100281308	0	NaN	NaN	NaN	NaN	NaN
gene:ENSG00000223906	1	100344477..100345242	0	NaN	NaN	NaN	NaN	NaN
CDC14A	1	100345001..100520277	1.8	-1.01	-2.02	0.28	0.63	1
gene:ENSG00000228086	1	complement(100462399..100485997)	0	NaN	NaN	NaN	NaN	NaN
GPR88	1	100538139..100542021	0.07	-4.66	-25.23	0.0085	0.1	1
LINC01349	1	complement(100627049..100640613)	0	NaN	NaN	NaN	NaN	NaN
gene:ENSG00000285525	1	100628230..100641723	0	NaN	NaN	NaN	NaN	NaN
VCAM1	1	100719742..100739045	3.43	-0.67	-1.59	0.58	0.84	1
EXTL2	1	complement(100872372..100895179)	1.29	0.19	1.14	0.83	0.96	1
gene:ENSG00000273204	1	100894928..100895356	0	NaN	NaN	NaN	NaN	NaN
SLC30A7	1	100896076..100981757	2.82	-0.04	-1.03	0.95	0.98	1
DPH5	1	complement(100989623..101026088)	4.02	0.35	1.27	0.62	0.86	1
gene:ENSG00000235795	1	100995473..100996260	0	NaN	NaN	NaN	NaN	NaN
gene:ENSG00000233184	1	101025844..101090513	0	NaN	NaN	NaN	NaN	NaN
gene:ENSG00000252765	1	101133153..101133339	0	NaN	NaN	NaN	NaN	NaN
gene:ENSG00000289355	1	101150599..101164764	0	NaN	NaN	NaN	NaN	NaN
S1PR1-DT	1	complement(101234555..101236624)	0	NaN	NaN	NaN	NaN	NaN
S1PR1	1	101236865..101243713	4.05	-1.91	-3.75	0.05	0.29	1
LINC01307	1	101323337..101390303	0	NaN	NaN	NaN	NaN	NaN
LINC01709	1	101639509..101787572	0	NaN	NaN	NaN	NaN	NaN
RNU6-965P	1	complement(101728642..101728737)	0	NaN	NaN	NaN	NaN	NaN
OLFM3	1	complement(101802560..101996926)	0.01	-1	-2	0.61	0.85	1
RNU6-352P	1	101859851..101859957	0	NaN	NaN	NaN	NaN	NaN
gene:ENSG00000289192	1	complement(101964793..101967614)	0	NaN	NaN	NaN	NaN	NaN
gene:ENSG00000233359	1	complement(102199739..102389630)	0	NaN	NaN	NaN	NaN	NaN
gene:ENSG00000230864	1	complement(102763322..102853842)	0	NaN	NaN	NaN	NaN	NaN
COL11A1	1	complement(102876467..103108872)	0.6	0.03	1.02	0.98	0.99	1
gene:ENSG00000230759	1	103414879..103425465	0	NaN	NaN	NaN	NaN	NaN
RNPC3-DT	1	complement(103415980..103525511)	0	NaN	NaN	NaN	NaN	NaN
RN7SKP285	1	103523562..103523879	0	NaN	NaN	NaN	NaN	NaN
RNPC3	1	103525691..103555239	2.61	0.45	1.36	0.5	0.79	1
AMY2B	1	103553815..103579534	2.46	-0.21	-1.16	0.8	0.94	1
AMY2A	1	103617427..103625780	0.03	1.69	3.22	0.49	0.78	1
AMY1A	1	103655760..103664554	0.23	-7.06	-133.07	0.00647	0.08	1
AMY1B	1	complement(103687415..103696454)	2.19	-3.83	-14.24	0.06	0.3	1
AMY1C	1	103745323..103758726	9.52	-2.87	-7.29	0.1	0.39	1
gene:ENSG00000285981	1	complement(104998406..105032365)	0	NaN	NaN	NaN	NaN	NaN
LINC01676	1	complement(105587575..105618991)	0	NaN	NaN	NaN	NaN	NaN
LINC01677	1	complement(105927620..106028277)	0	NaN	NaN	NaN	NaN	NaN
gene:ENSG00000237480	1	105956694..106124564	0	NaN	NaN	NaN	NaN	NaN
LINC01661	1	106818224..106865316	0	NaN	NaN	NaN	NaN	NaN
PRMT6	1	107056674..107067636	2.28	0.62	1.54	0.4	0.72	1
NTNG1	1	107140007..107484923	0.06	1.68	3.2	0.27	0.61	1
gene:ENSG00000289612	1	107140235..107140802	0	NaN	NaN	NaN	NaN	NaN
VAV3	1	complement(107571161..107965180)	4.53	1.12	2.17	0.11	0.41	1
MIR7852	1	107897223..107897304	0	NaN	NaN	NaN	NaN	NaN
VAV3-AS1	1	107964443..107994607	0	NaN	NaN	NaN	NaN	NaN
LINC02785	1	108040263..108076020	0	NaN	NaN	NaN	NaN	NaN
SLC25A24	1	complement(108134043..108200849)	3.19	-0.12	-1.09	0.85	0.96	1
gene:ENSG00000260879	1	108199926..108201491	0	NaN	NaN	NaN	NaN	NaN
gene:ENSG00000280186	1	108200413..108202743	0	NaN	NaN	NaN	NaN	NaN
NBPF4	1	complement(108222464..108244081)	0.01	-3.16	-8.94	0.17	0.5	1
gene:ENSG00000238122	1	complement(108261196..108273689)	0	NaN	NaN	NaN	NaN	NaN
gene:ENSG00000224698	1	108420689..108433184	0	NaN	NaN	NaN	NaN	NaN
NBPF6	1	108450282..108471920	0.00439	1.04	2.06	0.63	0.86	1
FAM102B	1	108560089..108644900	1.11	-0.57	-1.48	0.47	0.77	1
HENMT1	1	complement(108648290..108661526)	2.42	1.54	2.91	0.09	0.37	1
gene:ENSG00000285923	1	108661533..108666246	0	NaN	NaN	NaN	NaN	NaN
[truncated: 44,288 more rows]
